# Supplementary material for: Elastic porous microspheres/extracellular matrix hydrogel injectable composites releasing dual bio-factors enable tissue regeneration
Source: Nat Commun. 2024 Feb 14;15:1377. doi: 10.1038/s41467-024-45764-4 (PMC10866888; doi:10.1038/s41467-024-45764-4)
Supplement: Supplementary file 15 — Source data [file 41467_2024_45764_MOESM15_ESM.xlsx]

## Sheet: Fig.2
	Fig.2B					Fig.2C							Fig.2E			Fig.2F				Fig.2F (magnification)				Fig.2H
	PLCL M	PLCL@PDA M	PLGA M	PCL M		PLCL M		PLCL@PDA M					PLCL M	PLCL@PDA M		Binding energy	PLCL M	PLCL@PDA M		Binding energy	PLCL M	PLCL@PDA M		30 sec	2 min	30 sec	2 min	30 sec	2 min
	430.7	371.5	369.6	487.1		Section	Surface	Section	Surface	PLGA M	PCL M		1.35	53		1200	23574.7	35488.7		410	1401.67	1994.26		88.2	92.8	30.4	22.7	45.1	21.9
	350.2	349.7	424.7	507.1		45.1	48.9	36.925	38.4	20.4	44.8		1.98	57.1		1199	23807.9	35165.1		409.95	1415.48	2012.01		93.6	91.5	25.6	27.9	36.8	26.6
	392.7	372.2	399.3	409.5		31.4	45.4	28.7	28.1	35.5	36.7		4.94	65		1198	24720	34772.9		409.9	1434.07	2040.7		92.4	90.5	27.9	23.4	25.7	26.4
	409.7	366.9	321.6	495.1		62.8	42.5	29.65	45.1	32.8	56.5		23.5	104		1197	23312.2	34878.5		409.85	1430	2012.76		94.8	95.3	27.2	15.8	24.1	18.3
	397.7	338.2	339.6	422.7		37.2	29.9	64	32.2	23.9	31.2					1196	22453.2	34590.5		409.8	1387.05	2030.59
	365.4	332.2	313.4	500.7		80.8	79.8	28.5	41.1	20.5	42.8					1195	23983.7	34647.7		409.75	1394.65	2051.65
	326.4	350.2	326.5	384.6		37.4	28.2	25.6	49.7	32.9	52.8					1194	23578.4	34939.8		409.7	1365.95	2011.82		Fig.2J
	331.4	295.4	355.3	304.7		30.3	71.6	25	51.6	28.6	63.2					1193	23398.5	35118.6		409.65	1376.55	2040.57		Frequency	PCL PM	PLCL PM	PLGA PM
	401.1	263.4	352.4	394.3		45.1	32.5	42.9	27.7	29.4	37.5					1192	24443.3	34992.3		409.6	1474.97	2043.65		0	100	100	100
	347.7	365.4	441.2	301.6		29.9	75.8	36.25	34.7	32	40.2					1191	24044.3	34883.9		409.55	1401.97	2058.94		1	34.8	97.9074	42.2
	313.4	344.3	431.3	398.4		30.5	35.4	36.65	34.8	25.5	41.8					1190	24611	35792.7		409.5	1451.59	2025.3		3	15.2	95.5741	26.8
	326.5	352.4	247.9	364.7		26.3	30.8	27.5	38.1	25	42.2					1189	24744.7	34279.5		409.45	1412.92	2069.07		5		94.5185
	344.3	328.2	433.1	406.7		36.4	46.1	27.55	54.7	31.8	35.8					1188	24070.7	34883.8		409.4	1432.82	2029.93		7		91.1111
	352.4	350.2	453.1	322.5		32.5	41.1	31.3	71	32.8	32.1					1187	23614.8	35798.7		409.35	1447.85	2065.68		10		87.4074
	328.2	392.7	400.2	386.4		20.6	61.1	50.6	60.2	44.8	42.3					1186	24143.5	34463.1		409.3	1393.94	2070.74		15		84.4444
	350.2	365.4	396.8	354.3		28.5	28.4	53.6	52	32.5	51.1					1185	24763.9	34433.8		409.25	1413.15	2020.28
	301.6	350.2	422.7	433.6		24.7	67.8	47	79	30.1	40.1					1184	24280.1	35475.4		409.2	1435.69	2035.92
	344.4	357.6	430.7	402.7		40.6	36.8	32.6	71.9	26.5	36.4					1183	23870.8	35700.9		409.15	1397.22	2007.59
	295.4	350.7	485.3	346.6		32.4	27.4	27.4	58.9	32.3	36.2					1182	24605.7	35857.1		409.1	1386.84	1990.85
	263.4	433	462.3	322.1		33.4	43.1	51.5	62.4	17.4	53.1					1181	25454.8	35321.4		409.05	1443.91	2016.44
	287.5	432	246.3	307.5		31.7	48.1	51.3	54.4	24.7	56.3					1180	25774.6	35591.9		409	1394.85	2027.45
						50.4	67.6	57.9	58.3	24.2	53.9					1179	25144.2	35581.3		408.95	1327.58	2027
						47.4	55.7	59.8	45.7	34.2	41.7					1178	24075.9	36080.1		408.9	1405.42	1998.35
						38.7	61.6	33.1	30.98	26.6	43.8					1177	23097.1	36769.5		408.85	1459.64	2068.72
						31	51.8	52.9	51	17.1	49.6					1176	23580	35268.7		408.8	1424.85	2053.24
						56	48.8	37.8	39.7	23.8	55.2					1175	23329.2	35245.9		408.75	1460.75	2028.07
						32.87	64.5	57.4	40.7	24.6	47.8					1174	23705.1	36376.9		408.7	1445.62	2005.41
						56.6	44.1	35.1	30	35.8	56.9					1173	24032.4	36033.2		408.65	1407.94	2042.29
						33.4	48.4	58.2	39.5	57.4	51.8					1172	25022.1	35236.9		408.6	1440.76	2028.3
						25.3	42.5	49.7	36.5	27.5	53.9					1171	24613.5	35270.4		408.55	1417.25	1987.39
						31	43.3	43.4	34.3	33.5	51.3					1170	23851.9	35056.5		408.5	1436.89	2045.93
						62.3	49.9	58.9	30	30.6	35.5					1169	23011.1	35774.1		408.45	1433.7	2094.5
						56	43.3	46.6	40.7	37.6	67.3					1168	23671.7	36388.3		408.4	1378.59	2072.63
						56.9	57.2	25.25	39.7	29.7	49.7					1167	24434.9	36000.2		408.35	1334.13	2000.55
						21.7	64.9	32.15	51	29.4	22.7					1166	24756	36120.4		408.3	1422.58	1972.94
																1165	25118.1	36452.9		408.25	1447.73	2038.71
																1164	23960.7	35684.9		408.2	1379.93	2015.98
																1163	24221	35022.9		408.15	1410.5	2005.31
																1162	24810.6	36345.2		408.1	1400.32	2053.78
																1161	24530.2	36148.1		408.05	1474.15	1997.06
																1160	24254.6	35551.9		408	1471.8	2011.26
																1159	24591.1	36298.1		407.95	1445.43	2018.81
																1158	25621.4	37913.4		407.9	1441.06	1978.8
																1157	24616	37281.4		407.85	1375.59	1963.17
																1156	23920.8	36484		407.8	1374.59	1958.85
																1155	25402.2	36442.3		407.75	1384.26	1977.28
																1154	24122.4	35567		407.7	1409.35	1994.02
																1153	24621.5	35979.3		407.65	1404.98	2022.03
																1152	24978	35685.1		407.6	1380.68	2125.16
																1151	25200.9	36062.1		407.55	1380.4	2085.81
																1150	24486.5	36062.9		407.5	1407.93	2053.25
																1149	24876	35767.4		407.45	1370.86	1957.86
																1148	25280.4	36154.5		407.4	1352.75	1959.58
																1147	25483.9	36733.6		407.35	1404.12	2043.3
																1146	24719.3	35870.4		407.3	1407.37	2105.21
																1145	24944.1	37032.7		407.25	1423.6	2054.73
																1144	24347.8	36181.2		407.2	1404.24	2006.9
																1143	23574.4	36106		407.15	1391.89	2008.39
																1142	24574.3	36298.3		407.1	1391.32	2048.34
																1141	24014	37693.2		407.05	1439.02	2034.01
																1140	24642.6	38265.7		407	1410.93	2048.61
																1139	24596.9	36016.5		406.95	1389.76	1952
																1138	25392.5	36998.8		406.9	1456.45	1978.67
																1137	25286.6	37245.7		406.85	1409.18	1977.09
																1136	24477.5	37748.4		406.8	1411.48	2013.84
																1135	25331.9	36886.8		406.75	1435.4	2011.88
																1134	24681.8	36995.8		406.7	1380.78	1997.29
																1133	25273.5	36484.4		406.65	1363.27	1955.67
																1132	25363.1	36292.4		406.6	1347.66	1976.39
																1131	25474	36889.2		406.55	1402.8	2025.63
																1130	24524.3	36327.3		406.5	1353.82	2006.95
																1129	24307	35979.2		406.45	1347.6	1969.03
																1128	25007.6	36076.8		406.4	1400.59	1930.3
																1127	25080.3	37359.6		406.35	1397.81	1999.23
																1126	25757.2	37126.5		406.3	1393.02	1987.69
																1125	24421.3	37180.4		406.25	1434.7	1965.33
																1124	25750.2	36222.1		406.2	1406.39	1983.86
																1123	25020.4	37480.3		406.15	1410.76	1994.43
																1122	24527.6	36264		406.1	1368.21	2009.96
																1121	25260	37287.9		406.05	1368.32	1996.57
																1120	24427.1	37729		406	1406.86	2029.04
																1119	23955.6	37002.9		405.95	1456.81	1955.73
																1118	24771.2	37208.2		405.9	1476.07	1967.83
																1117	25044	36039.6		405.85	1392.91	2000.66
																1116	24789.4	37400.1		405.8	1421.58	2017.55
																1115	25030.1	37113.5		405.75	1408.09	2008.56
																1114	25605.5	36979.6		405.7	1406.79	2021.93
																1113	26173.2	36504.5		405.65	1388.08	2025.82
																1112	24576.2	36699.7		405.6	1383.36	1970.24
																1111	24854.5	37858.3		405.55	1393.59	1935.4
																1110	25933.8	37771.3		405.5	1401.99	1983.47
																1109	26166.7	36894.6		405.45	1413.33	2039.74
																1108	25538.1	38533.7		405.4	1390.78	1978.02
																1107	25882.1	37311.9		405.35	1408.99	1999.87
																1106	25857.4	37803.5		405.3	1382.3	1953.16
																1105	25938.1	37350.5		405.25	1391.83	1981.82
																1104	25099.6	37215.2		405.2	1434.28	1987.36
																1103	25406	37418.3		405.15	1446.3	2004.98
																1102	25823.2	37564.6		405.1	1418.52	1999.12
																1101	25889.4	37667.1		405.05	1446.07	1993.79
																1100	25383.4	38114.6		405	1401.4	2043.4
																1099	25184.4	36366.8		404.95	1354.72	2069.37
																1098	25691.1	35766.6		404.9	1421.82	1963.64
																1097	25535.1	35430.8		404.85	1370.18	2016.22
																1096	25388.5	36467		404.8	1353.66	1980.66
																1095	25292.9	37440.9		404.75	1378.57	1959.86
																1094	25957.3	37120.7		404.7	1403.33	1998.43
																1093	26076.7	37265.6		404.65	1400.92	1917.12
																1092	24731.8	38075.3		404.6	1399.24	1948.45
																1091	24589.3	38051.8		404.55	1375.05	2047.13
																1090	26041	38516.2		404.5	1399.73	2000.37
																1089	26620.9	38929.7		404.45	1385.73	2015.09
																1088	26195.5	38161.2		404.4	1367.62	1976
																1087	25529.7	37745.3		404.35	1375.54	2020.83
																1086	26261	37680.5		404.3	1416.75	1929.43
																1085	26032.1	36887.4		404.25	1413.89	1970.61
																1084	24623.8	38240.8		404.2	1408.2	1999.68
																1083	25939.8	36902.7		404.15	1419.96	1952.22
																1082	26287.3	36902.6		404.1	1389.73	1952.55
																1081	25751.8	37224.8		404.05	1373.1	1920.65
																1080	25763.3	36961.4		404	1390.44	1854.44
																1079	25931.2	37317.1		403.95	1353.64	2009.69
																1078	25544.9	37549.5		403.9	1376.45	2043.54
																1077	26030.5	37573.7		403.85	1404.68	1986.31
																1076	25690.3	38203.1		403.8	1414.55	1962.7
																1075	26176.9	36803.7		403.75	1385.94	1985.71
																1074	25937.4	37219.2		403.7	1346.33	1966.82
																1073	26708.5	38665.6		403.65	1388.05	1953.6
																1072	27006.9	38387		403.6	1414.29	1969.81
																1071	26911.1	38726.1		403.55	1429.97	1964.35
																1070	25627.7	39117.7		403.5	1390.89	1986.06
																1069	25604.2	39064.7		403.45	1381.48	1955.77
																1068	26125.2	39272.5		403.4	1397.96	1922.36
																1067	25579.9	38425.9		403.35	1364.87	1907.49
																1066	26680.6	39000.7		403.3	1379.51	2018.83
																1065	26189.6	38970.2		403.25	1383.06	2027.01
																1064	25853.9	38205.8		403.2	1398.8	2056.13
																1063	26013.1	39234.1		403.15	1383.97	2006.94
																1062	26106.7	40318.6		403.1	1344.06	2003.77
																1061	26032.8	40111		403.05	1399.31	2033.79
																1060	26721.3	39502.7		403	1345.69	2009.18
																1059	27158.3	39381.4		402.95	1417.15	1966.53
																1058	27312.4	38297.5		402.9	1394	2000.76
																1057	25766.2	38633.2		402.85	1382.17	2001.04
																1056	27256.8	39210.9		402.8	1332.61	2026.18
																1055	27750.2	38575		402.75	1368.9	1971.76
																1054	27077.9	39380		402.7	1383.68	1945.32
																1053	26544.6	38589.5		402.65	1432.41	2039.32
																1052	27330	39135.9		402.6	1416.94	2012.54
																1051	27618.3	39986.4		402.55	1401.11	1951.07
																1050	27934.4	39242.9		402.5	1349.95	2012.14
																1049	27587.1	40101.2		402.45	1366.28	1952.63
																1048	27213.5	40251.2		402.4	1404	1948.17
																1047	27219.5	38826.5		402.35	1425.78	1968.74
																1046	27716.9	39747.8		402.3	1429.43	1967.95
																1045	27064.6	39857.4		402.25	1399.85	1986.25
																1044	27486.4	39545		402.2	1402.43	2056.35
																1043	26541	39361.6		402.15	1394.63	2082.64
																1042	27572.2	38762.2		402.1	1384.24	2025.58
																1041	27303.5	38940.6		402.05	1417.41	1999.21
																1040	28271.8	40505.5		402	1433.53	2006.59
																1039	26541.7	40378.1		401.95	1376.81	1991.43
																1038	27554.9	39801.5		401.9	1412.51	2081.06
																1037	26994.6	39878.4		401.85	1399.36	2026.1
																1036	27419	39610.5		401.8	1430.49	1993.9
																1035	27871.6	39009.5		401.75	1347.96	2024.88
																1034	28059.5	40205.6		401.7	1406.46	2051.34
																1033	27295.5	40909.6		401.65	1423.98	2072.18
																1032	26937.8	40657.9		401.6	1387.86	2028.76
																1031	27912.7	41715		401.55	1421.7	2051.66
																1030	27518	40125.1		401.5	1417.08	2047.81
																1029	27177.6	40874.6		401.45	1379.19	2002.53
																1028	26907.7	39892.4		401.4	1381.06	2065.83
																1027	26970.2	40498		401.35	1328.42	2088.52
																1026	26542.9	40149.1		401.3	1397.53	2035.54
																1025	27934.3	40343.4		401.25	1467.28	2098.46
																1024	28355.5	41822.8		401.2	1456.34	2121.52
																1023	28661.5	40522.3		401.15	1429.87	2104.06
																1022	29852	41591.7		401.1	1424.55	2080.09
																1021	27636.1	42297.5		401.05	1455.47	2101.29
																1020	28713.2	42566.3		401	1448.26	2109.69
																1019	29029.5	42259.1		400.95	1480.65	2065.74
																1018	29121.7	42745.5		400.9	1503.41	2102.49
																1017	29834.7	43405.8		400.85	1447.72	2160.82
																1016	29497.3	41859.9		400.8	1435.73	2156.4
																1015	28805.3	41363		400.75	1403.28	2170.69
																1014	28834.6	42726.6		400.7	1422.42	2198.18
																1013	28919.9	42825.8		400.65	1474.56	2181.86
																1012	28425.4	39843.9		400.6	1435.64	2203.55
																1011	28484.3	40294.5		400.55	1437.66	2246.5
																1010	28032	40860.8		400.5	1480.17	2270.54
																1009	28040	41481.6		400.45	1459.12	2283.62
																1008	27477.1	42847.4		400.4	1492.58	2263.02
																1007	28370.9	42617.7		400.35	1512.09	2249.01
																1006	29539.6	41384		400.3	1530.37	2319.2
																1005	30990	44848.3		400.25	1552.01	2340.38
																1004	30711.2	44221.1		400.2	1588.44	2363.99
																1003	29083.1	45012.3		400.15	1597.36	2423.31
																1002	31636.8	44590.9		400.1	1590.13	2526.54
																1001	32001.2	45894.9		400.05	1658.49	2578.81
																1000	31588.9	45952		400	1666.93	2621
																999	30259.7	45584.5		399.95	1688.23	2620.32
																998	30043.3	44610.4		399.9	1690.3	2582.39
																997	29950.9	43446		399.85	1736.4	2708.3
																996	29415.6	42979.3		399.8	1690.3	2845.17
																995	28034.5	42233.1		399.75	1697.89	2859.81
																994	28270.1	41809.9		399.7	1701.31	2852.55
																993	28394.5	41960.1		399.65	1721.08	2934.39
																992	28545.6	40448.2		399.6	1789.18	3038.62
																991	27801.5	40410.5		399.55	1801.78	3002.73
																990	28592.4	41330.7		399.5	1723.22	3024.7
																989	27627.6	40451.8		399.45	1653.69	3182.97
																988	28169.1	40606.5		399.4	1692.5	3143.19
																987	27438.6	40390.9		399.35	1714.11	3187.72
																986	26614	39372		399.3	1728.88	3203.37
																985	27781.1	41989.1		399.25	1751.32	3266.84
																984	28687.2	41938		399.2	1678.32	3280.31
																983	29024.3	44486.2		399.15	1646.99	3201.07
																982	30573.7	44740.8		399.1	1589.92	3226.23
																981	31450.3	46057.6		399.05	1608.34	3217.33
																980	33219.8	48302.6		399	1635.42	3198.31
																979	35845.2	50724.4		398.95	1608.75	3112.02
																978	34224.5	50519.3		398.9	1520.28	3090
																977	32394.6	47778		398.85	1534.27	3031.51
																976	30836	45227.3		398.8	1475.13	3007.62
																975	30022.3	43249.9		398.75	1533.39	3026.34
																974	27090.6	39644.4		398.7	1467.18	3021.86
																973	25874.7	39483.5		398.65	1414.83	2895.13
																972	26796.7	39257.9		398.6	1464.62	2905.08
																971	25139.4	37818.8		398.55	1457.46	2895.31
																970	24398.7	35337.6		398.5	1461.55	2783.62
																969	22831.8	33091		398.45	1448.69	2740.24
																968	21966.7	32573		398.4	1471.02	2701.21
																967	20872.9	30819.4		398.35	1409.18	2606.17
																966	20476.6	30119.2		398.3	1422.87	2586.55
																965	20031.3	29300.8		398.25	1410.46	2502.98
																964	19496.3	28561.2		398.2	1409.17	2432.75
																963	19532.3	29472.2		398.15	1429.71	2457.06
																962	19504.8	28694.1		398.1	1469.18	2388.58
																961	19818.4	28689.5		398.05	1461.54	2330.71
																960	19769.3	29771.4		398	1436.62	2276.19
																959	19452.6	29881.8		397.95	1407.43	2247.55
																958	19482.2	29583.2		397.9	1470.93	2210.93
																957	18901.1	28702.9		397.85	1451.66	2142.05
																956	19716.1	29263.9		397.8	1441.52	2145.85
																955	19716.3	29338		397.75	1437.66	2198.03
																954	20270.5	29188.4		397.7	1433.23	2162.01
																953	20786.9	29796		397.65	1395.87	2196.35
																952	19931.3	28163.6		397.6	1422.54	2209.15
																951	19666.4	28338.7		397.55	1425.98	2135.11
																950	19928.8	28413.7		397.5	1412.13	2088.58
																949	18583.8	28628.1		397.45	1412.49	2131.49
																948	20014	28720.9		397.4	1367.52	2093.49
																947	20394.8	29935.8		397.35	1382.3	2064.43
																946	19580.1	28484.5		397.3	1387.48	2074.21
																945	19566.5	29114.6		397.25	1446.03	1998.27
																944	19276.6	29750.3		397.2	1406.05	2056.45
																943	20332.4	29843.5		397.15	1430.89	2038.13
																942	19539	29192.4		397.1	1385.95	1996.44
																941	19774.3	29452.2		397.05	1375.64	1984.41
																940	20224.2	29081.8		397	1385.37	2059.81
																939	19531.9	29732.6		396.95	1419.43	2052.52
																938	20285	28970.4		396.9	1389.52	1982.62
																937	19795.6	28813.2		396.85	1398.95	1980.81
																936	19716.3	29761.4		396.8	1398.09	1991.06
																935	19900	30052.9		396.75	1349.45	1979.48
																934	19861.3	29675.5		396.7	1345.37	1981.66
																933	19731.6	30457.6		396.65	1375.96	1991.81
																932	20413.2	31523		396.6	1408.61	2011.54
																931	20112.2	30068.9		396.55	1423.54	1953.31
																930	19947.6	30190.8		396.5	1407.44	1952.07
																929	18909.8	30264.3		396.45	1414.89	2038.66
																928	19981.4	29850.4		396.4	1401.91	1983.75
																927	18732	30257.2		396.35	1391.31	2021
																926	19277.1	29416.1		396.3	1346.75	1997.8
																925	19104	30628.7		396.25	1344.26	2034.09
																924	19886	30249		396.2	1391.89	2003.69
																923	19968.2	30103.2		396.15	1385.8	1968.45
																922	19371.3	29621.2		396.1	1353.49	1929.91
																921	20275.4	29324.3		396.05	1331.45	1924
																920	19956.4	29579.5		396	1388.35	1941.52
																919	19249.7	30280.5		395.95	1381.09	1967.44
																918	20093.4	30132.2		395.9	1356.37	2032.01
																917	20679.3	30145		395.85	1376.35	1971.72
																916	20091.5	30346.4		395.8	1375.85	1927.42
																915	19859.1	30056		395.75	1401.69	1969.26
																914	20385.1	30389.6		395.7	1371.44	1923.34
																913	19866.5	30750.1		395.65	1347.72	1960.57
																912	20880.6	30066.4		395.6	1407.79	1958.91
																911	19942.4	28908.8		395.55	1388.72	1919.24
																910	20714.8	28789.5		395.5	1384.4	1938.51
																909	19292.3	29395.4		395.45	1394.54	1983.14
																908	20155.2	29456.9		395.4	1396.93	1956.82
																907	19904.6	29146.6		395.35	1377.66	1941.96
																906	19930.3	30878.8		395.3	1407.51	1939.14
																905	19931.7	30204.8		395.25	1350.75	1875.85
																904	20519.3	29015.2		395.2	1341.5	1921.3
																903	20993.8	29682.4		395.15	1383.7	1945.64
																902	20566.7	29410.9		395.1	1395.79	1991.25
																901	19868.1	29924.4		395.05	1386.96	1963.28
																900	20147.7	30136.1		395	1489.13	1949.22
																899	20997.3	30613.2		394.95	1380.29	1963.22
																898	19800.2	30613.9		394.9	1375.81	1963.52
																897	20958.5	30922.8		394.85	1363.37	1958.05
																896	20166.6	30421		394.8	1385.9	1956.19
																895	20906.5	28782		394.75	1376.5	1980.79
																894	21128.7	29996.6		394.7	1356.11	1957
																893	20966.7	30254.3		394.65	1408.01	1935.01
																892	20091.7	30787.2		394.6	1368.77	1918.98
																891	20509.1	30217.4		394.55	1409.74	1958.28
																890	20292.8	30444.3		394.5	1442.89	1978.05
																889	20309	31277.9		394.45	1371.66	1943.99
																888	20338.7	30183.9		394.4	1381.05	1978.6
																887	20459.3	29780		394.35	1353.97	1975.73
																886	20893.8	29990.2		394.3	1385.16	2022.96
																885	20559.6	31186.8		394.25	1357.77	1975.42
																884	20248.5	31183.3		394.2	1391.9	1953.26
																883	19920.1	31530.2		394.15	1370.44	1991.31
																882	20509.6	31955.2		394.1	1330.76	2024.43
																881	20409.7	30738.4		394.05	1380.13	1973.59
																880	19713.4	31028.9		394	1384.21	1989.99
																879	20803.6	30196.3		393.95	1369.07	2039.3
																878	20528.9	30866.5		393.9	1412.9	1982.42
																877	19922.7	30505.4		393.85	1408.23	1943.44
																876	19599.4	29929.9		393.8	1379.3	1959.5
																875	20013.8	30422.8		393.75	1360.32	2004.55
																874	19927.1	31330.4		393.7	1346.23	1980.34
																873	20793.7	31618.9		393.65	1369.76	1936.87
																872	20645.9	30901.8		393.6	1379.77	1949.78
																871	20057.2	30750.2		393.55	1344.28	1953.91
																870	20472	31836.3		393.5	1384.95	1900.02
																869	20808.2	32620.8		393.45	1405.37	1909.6
																868	20114.5	31746		393.4	1430.11	1942.85
																867	21329.9	31984.3		393.35	1406.47	1956.45
																866	21950.8	31092.8		393.3	1346.04	1979.53
																865	20941.8	31249.2		393.25	1381.4	1988.46
																864	20573.4	31132.4		393.2	1401.64	1970.11
																863	21834.6	30416.2		393.15	1400.64	1918.52
																862	20573.7	30363.2		393.1	1410.31	1931.7
																861	21868.8	31614		393.05	1401.71	1970.57
																860	20883.8	30629.1		393	1358.04	1962.1
																859	21485.5	30945.1		392.95	1416.82	2022.01
																858	21240.7	31048.3		392.9	1343.28	2001.18
																857	19995.9	31354.6		392.85	1330.1	1958.75
																856	21188	31080.7		392.8	1366.92	1943.75
																855	21714.8	30778.8		392.75	1321.17	1910.86
																854	20354.7	30835.8		392.7	1364.55	1922.5
																853	21199.9	31331.5		392.65	1403.71	2012.78
																852	20823.9	32091.9		392.6	1444.47	1978.75
																851	21283.7	31358.1		392.55	1415.8	1979.19
																850	21096.6	32156.8		392.5	1345.09	1994.68
																849	20422.2	30577.8		392.45	1382.54	1966.19
																848	21138.7	32575.6		392.4	1389.36	1938.11
																847	21577.1	31055.8		392.35	1345.83	1949.1
																846	20752.2	30996.2		392.3	1415.05	1945.24
																845	21186.8	31680.4		392.25	1391	1978.8
																844	20891.5	31641.5		392.2	1371.4	1953.98
																843	20734.1	30460.5		392.15	1477.16	1960.77
																842	20428	30476.1		392.1	1423.15	1985.43
																841	21136	32062.2		392.05	1360.9	1994.98
																840	20391.6	30757.5		392	1352.88	1985.15
																839	21295.1	31441.2
																838	21131.3	32103
																837	20674.4	31126.6
																836	21130.2	30595
																835	20990.7	32214.5
																834	21888	32188
																833	21721.8	31905.2
																832	21245.3	31571.8
																831	21605.6	30735.3
																830	21479.5	31205.1
																829	21340.1	31277
																828	21927.2	31612.4
																827	22407.7	31479.5
																826	22232.5	31894.4
																825	21964.3	31224.1
																824	22897.6	31769.9
																823	21433.5	31851.1
																822	22081.8	32094.3
																821	21088.9	32686.9
																820	21550.2	31915.4
																819	20896	31313.7
																818	20728.6	32906.5
																817	21664.7	32024.8
																816	20871	32093.1
																815	21775.7	31511.8
																814	22989.7	31822.9
																813	22084.1	32373.6
																812	20797	32241.4
																811	22088.4	32722.1
																810	21735	33180.5
																809	21848.2	32396.3
																808	21521.2	31729.9
																807	21573.3	31969.1
																806	22047.4	33100.9
																805	21106.4	33823.8
																804	20459.7	32896.4
																803	21197.3	32479.3
																802	21336.6	31900.6
																801	22901.9	32680.9
																800	21911.1	32354.9
																799	21252.3	32644.9
																798	21650.9	32018.7
																797	21787	32044.5
																796	21834.2	32750.9
																795	21517.1	34078.9
																794	21834.1	32595.4
																793	22493.9	33149.4
																792	21484.7	32573.6
																791	21991.4	32262
																790	21536.8	32645.8
																789	21364.6	32136.1
																788	21327.7	32955.8
																787	21824.3	32782.5
																786	22426	32111.9
																785	22389.6	32411.2
																784	21947.9	32980.3
																783	22382.4	33307.1
																782	22991.1	31667.9
																781	22355	32832.1
																780	22751.9	33502.8
																779	22774.9	33110.6
																778	22293.8	31786.6
																777	22155.8	31852
																776	22938.6	32946.7
																775	23096.1	31364.8
																774	21815.3	31866.8
																773	22128.5	32910.9
																772	22110.9	32923.9
																771	22451	33851.4
																770	22872.1	33183.7
																769	22217.6	34452.6
																768	22576.2	34025.5
																767	22395.4	32104.1
																766	22836.9	33142.5
																765	22744.5	32468.9
																764	22030.1	32660.5
																763	22163.8	32339.2
																762	23209.3	32847.3
																761	24247.9	33036.6
																760	22518.1	33524.3
																759	22962.9	33258.5
																758	22730.7	33201.8
																757	22879.6	32552.9
																756	21975.1	33752.9
																755	22935.1	33697.4
																754	22668.2	33289
																753	23078.1	34574.8
																752	23350.4	33895.9
																751	22094.6	33615.7
																750	22757.9	34033.3
																749	23787	34794.8
																748	23770.2	34558.2
																747	22806.7	34108.7
																746	23347.8	33521.5
																745	22142.4	33482.1
																744	22266.7	32783.3
																743	22522	34367.1
																742	22242.8	32768
																741	21767.6	32857.8
																740	23228.8	33579.2
																739	22988	33986.7
																738	22494.6	33278.3
																737	23051.8	33477.9
																736	22833	34495.8
																735	23599	35310.2
																734	23324.6	34637.9
																733	22783.7	34327.9
																732	21867.6	32748.9
																731	23937.5	33177.3
																730	23225.7	33116.2
																729	22409.5	33807.2
																728	23445.8	33501.9
																727	23499.7	34703.5
																726	23008.1	34701.4
																725	22753.6	32984.8
																724	23472.9	34892
																723	23541.8	33814.2
																722	22501.2	33317
																721	22811.5	34924.8
																720	23625.1	35020.6
																719	22595	33926.1
																718	23190.3	33385.2
																717	23019	34060.3
																716	23974.4	34945.6
																715	24137.9	34059.1
																714	23300.9	33797.3
																713	23338.9	34476
																712	23362.7	34294.3
																711	23204.9	35467.4
																710	23517.2	34414.9
																709	22642.5	35033.9
																708	22962.4	34344.7
																707	23658	35829.5
																706	24603.4	34614
																705	24460	34547.5
																704	23235.5	35533.7
																703	23816.3	34819.3
																702	22972.3	34947.8
																701	22948.4	34793.5
																700	23177.1	34277.9
																699	23167.8	34387.4
																698	22956.5	36039.8
																697	23460.8	34719.9
																696	23551	35053.7
																695	22624.6	34429
																694	23540.4	34295.2
																693	23872.8	35365.6
																692	23975.5	35197.5
																691	24386.7	35072.1
																690	23670.2	33502
																689	23078.9	35132.1
																688	23007.3	35691.3
																687	23353.7	35009.1
																686	24411	35247.2
																685	23556.4	36333
																684	23924.5	36355.3
																683	24233.5	35005.1
																682	24364.6	34230.1
																681	24592.4	35451.5
																680	23768.9	33822.7
																679	23058.6	34888.2
																678	25025.9	34829.7
																677	23595.3	35570.2
																676	22990	36401
																675	23792.8	35222.2
																674	24415.7	35287.4
																673	23912.9	35064.9
																672	23962.8	35498.3
																671	24590.1	36440.4
																670	24213.7	36501
																669	24784	35795.8
																668	25139	35964.8
																667	23702	36624.1
																666	23693.6	35563.1
																665	24150.2	35520.4
																664	23320.2	35284.5
																663	24122.6	35001.7
																662	24724	35495.1
																661	23496.6	36157.6
																660	24017.9	36875.6
																659	23063	36224.8
																658	24130.3	36332.5
																657	23714.5	35771.4
																656	23633	35608.8
																655	23999.9	35778
																654	24465.8	36381.5
																653	25620.4	36079.1
																652	24771.1	36404.6
																651	24947.6	36738
																650	25010.6	36622.7
																649	24370	35822.9
																648	25346.9	35920.7
																647	25081.3	36608.8
																646	24631.1	35969.1
																645	24341.5	36567.7
																644	24238.3	36652.6
																643	24529.8	35481.1
																642	23347.5	36793.5
																641	24937.6	36914.3
																640	24456.9	37026.1
																639	24201.7	37312
																638	24201.5	36501.9
																637	24511.6	37300.1
																636	24854.1	37377
																635	24127.7	36135.6
																634	24479.9	35546.5
																633	24953.6	35370.6
																632	24041.4	36347
																631	23601.2	36201.1
																630	24564	36420.1
																629	24069.9	37670.2
																628	23467.7	37600.8
																627	24811.7	36899.6
																626	24824	37263.3
																625	24410.3	35315.7
																624	25172.7	36134.3
																623	25434.8	35676.4
																622	25948.8	35514.1
																621	24431.1	36518
																620	24297.3	37090.6
																619	23975.8	37068.6
																618	24738.3	37328.3
																617	26153.7	37012.1
																616	25002.8	36527.6
																615	25042	35936.7
																614	25897	36212.4
																613	24613.1	36603.2
																612	24793	37421.3
																611	24036.2	38107.2
																610	24840.6	38828.3
																609	25487.6	37294.2
																608	25018.1	36847.6
																607	25121.7	36377.9
																606	24354.9	36931.6
																605	24822.5	36533.7
																604	26232.6	36472.2
																603	25193.1	38151.1
																602	24379.2	36564.1
																601	26274	37004
																600	24625.6	37365.6
																599	24843.3	37628.9
																598	25432.1	38348.8
																597	25752.1	38072.6
																596	26578.7	35888.2
																595	25290.1	38734.4
																594	24993.4	37848.5
																593	25400.8	36464.2
																592	24929.3	37875.7
																591	25083.5	38234.3
																590	25544.4	37156.1
																589	24770.3	39808.6
																588	25304.3	37412.1
																587	25971.7	38427.8
																586	26046.1	38047.2
																585	24619.5	37033.7
																584	24302.5	37635.4
																583	25754.1	37699.9
																582	25456.9	37502.6
																581	25163.8	37652
																580	24818.1	37803.5
																579	24272.4	38083.7
																578	25693.6	38569.4
																577	25283.9	36641.2
																576	25490	38101.8
																575	25039.5	37760.9
																574	23788.5	39299.5
																573	24544.6	38633.9
																572	24464.6	37087.1
																571	24793.8	37490
																570	24758.7	38261.3
																569	24352.3	37377.2
																568	25086.3	36921
																567	25430.7	36099.2
																566	24013.9	35729.2
																565	23736.5	35777.4
																564	24376.3	36402.8
																563	24016	37164.2
																562	26386	37576
																561	25518.1	36876.5
																560	26447.6	37939.6
																559	25566.9	40370.2
																558	25954.1	39920.5
																557	27834.6	39024.2
																556	27199.9	39492.4
																555	27398	40870.2
																554	27371.8	40261.6
																553	26743.2	40289.3
																552	27515.8	41125.4
																551	26621.7	38909
																550	25948.4	38803.8
																549	25019.4	37049.6
																548	26116.9	35615.2
																547	24444.4	35637.7
																546	23503.2	34839.9
																545	22544.6	33249.1
																544	22117.1	30863.6
																543	20733.5	30322.8
																542	19846.3	28258.3
																541	19162.3	27932.3
																540	17090.1	27031.6
																539	17042.9	26879.2
																538	16484.9	25969.9
																537	15581.3	24759.3
																536	15938.3	25386.1
																535	21009.5	29814.5
																534	36476.6	45207.9
																533	63825.2	84765.3
																532	88709.3	125932
																531	73591	104791
																530	35719.7	56248.9
																529	18341.5	30476.5
																528	16176.4	24468.5
																527	15996.8	23198.5
																526	14919.7	22513.5
																525	14250.6	23179.6
																524	14490.2	22447.1
																523	15186.1	22890.9
																522	14977.5	22489.8
																521	14490.9	21650.8
																520	14223.4	23085.1
																519	14435.2	22065.9
																518	14404.6	23064.3
																517	14383.3	22650.5
																516	14166.6	22602.5
																515	14486.3	23092.2
																514	14526.3	22600.5
																513	14326.6	22152.9
																512	14311.9	23733.4
																511	14322.8	23381.4
																510	14787.7	23081
																509	14106.3	23228.9
																508	14579	22211.2
																507	14255.6	21783.7
																506	14482.5	21797.3
																505	14391.8	22809.8
																504	14351.7	22215.2
																503	15399.4	22522.1
																502	14925.8	23339
																501	15419.1	23097.1
																500	14950	23961.7
																499	14585.6	23807.9
																498	13972.2	22821.5
																497	14504.6	23222.9
																496	14526.1	23911.6
																495	14539	23676.2
																494	15387.7	23179.3
																493	14339.6	22787
																492	13805.1	22817.1
																491	14580	22748.1
																490	14546.4	23736.7
																489	14737.1	23621.9
																488	15489.2	22733
																487	14859.1	24200
																486	14892	23880.6
																485	14879.8	23217.4
																484	15016.1	23274.7
																483	14956.3	23197.3
																482	14673	24007.5
																481	14973.7	23506.2
																480	14818.7	23387
																479	14175	23224.2
																478	14437.1	22595.5
																477	15135.6	23694.4
																476	14316.6	22590.5
																475	14086	23897.1
																474	14799	23406.1
																473	14591.2	23611.9
																472	14678.6	23986.8
																471	14847.2	23672
																470	14691.7	23349.1
																469	14694	23630.1
																468	14783.2	23280.8
																467	15115.9	22760
																466	15165.6	22462
																465	14635.9	23112.5
																464	15402.7	23270.5
																463	14545.3	23814.8
																462	14972.5	23671.1
																461	15965.4	23570.8
																460	14842.1	23256.2
																459	15388.5	23325.5
																458	14953.2	23370
																457	15285.2	23366.1
																456	15160	23540.9
																455	14228.2	23338.2
																454	14345.2	22315.4
																453	14210.3	23401.1
																452	14364.2	22203.7
																451	15484.4	23081.7
																450	14344.1	23696.1
																449	15003.9	24629.9
																448	14441.1	23323.1
																447	14541.3	23303.2
																446	14729.6	23594.4
																445	15170.9	23100.7
																444	15547.4	23710
																443	15888.3	23392.9
																442	15282.6	23428.2
																441	15217.3	22971.7
																440	15116.4	24451.8
																439	15235	24112.8
																438	15030	23000.3
																437	15592.1	22798
																436	15573.8	24522.5
																435	15545.7	23346.4
																434	15248.4	22263.6
																433	15194.1	23488.4
																432	14922.6	23386.7
																431	15179.9	23640
																430	15511.9	24337.4
																429	14143.9	24184.7
																428	15077.7	24142
																427	15491.3	24333.7
																426	15197.4	24058.1
																425	14824.9	24584.4
																424	15576.9	23814.2
																423	15589.8	23754.1
																422	15560.1	23435.6
																421	15117.8	23532.3
																420	15001.3	23894.2
																419	14181.1	24160.1
																418	14862.3	23587.5
																417	14743.9	23738
																416	14643.5	24217.1
																415	14861.3	23997.8
																414	14478.3	22806.5
																413	14772.3	22755.8
																412	15089.3	21775.8
																411	14790.6	21263.8
																410	14522.9	22194.7
																409	14675.8	23003.2
																408	14799.1	21853.5
																407	14571.2	22414.3
																406	14474.7	22377.8
																405	14271	22326.8
																404	14376.7	22282
																403	14178.9	22632.8
																402	14685.9	22899.7
																401	15844	25364.6
																400	16878.7	30063.7
																399	17788.2	30974.6
																398	15686.9	27065.3
																397	14513.7	23677.7
																396	14045.6	22548.5
																395	14629.7	22061.6
																394	14955.5	21556
																393	15402.8	21588.3
																392	15053.8	22864.3
																391	13909.4	22128.4
																390	14306.6	21812.2
																389	14405.6	21843.4
																388	14642.6	21348.1
																387	15133.9	21671.5
																386	14741.7	22492.6
																385	14469.6	22355.7
																384	14371.1	23275.6
																383	15460.1	22652.8
																382	15489.9	22127.5
																381	14608.2	21813.5
																380	14349.5	22141.1
																379	14342.9	22180.1
																378	14630.9	22720.6
																377	15090.8	22432.9
																376	14613	22068.6
																375	14377.8	22040.6
																374	13736.4	23248.7
																373	14203.4	22686.1
																372	15047.9	22067.2
																371	15469.6	22087.6
																370	15322.2	22436.8
																369	14790.1	22255.3
																368	14576.3	21532.9
																367	14908.6	22960.3
																366	15183.7	22229.3
																365	14772.6	23197.1
																364	14212.1	22902.6
																363	14136.7	21547.1
																362	14302.1	21805.9
																361	15328.9	21872.9
																360	15478.5	21260.3
																359	14359.1	22424.7
																358	14674.6	22212.3
																357	14401.6	22970.7
																356	14902.3	22941.4
																355	15338.9	23060.7
																354	14603.4	22959.3
																353	15042.2	22576
																352	15256.9	22904.3
																351	14870.9	23923.5
																350	15397.6	22950.9
																349	15693.8	22189.6
																348	16400.1	23053.7
																347	14667.9	23726.4
																346	15017.4	23176.1
																345	15357.1	22642.9
																344	15041.9	22434.3
																343	15359	23062.3
																342	14973.9	22667
																341	14905.5	22583.9
																340	14806.2	23230.3
																339	15430.3	22892.2
																338	14977.4	22848.7
																337	15280.4	22836.9
																336	16394.8	22919
																335	15705.6	23767
																334	15419.9	24186.2
																333	15546.1	23987.2
																332	15537.2	23428.4
																331	15260	22953.2
																330	15701.5	22992.7
																329	15483.4	22878.9
																328	16670.5	22836.9
																327	15620.6	22786.6
																326	15644.2	23114.9
																325	14558.8	23424.9
																324	14645	23545.4
																323	14908.5	22807.3
																322	15104.3	23027.1
																321	15384.4	23413.5
																320	14841.4	22942.8
																319	15138	23532.6
																318	15152.8	22586.8
																317	15463.8	22060.9
																316	15085.4	22882.3
																315	15515	23138.5
																314	15229.7	22998.8
																313	15246.5	24540.6
																312	16056.6	23830.9
																311	15424.9	24827.4
																310	15819.3	25055.2
																309	16378.9	24271.5
																308	16785.3	24801.8
																307	17253.9	25656
																306	17655.9	25537.3
																305	17554.3	24879.6
																304	17076.4	24094.2
																303	16582	23878.4
																302	16187.4	24009.7
																301	14740.3	22792.6
																300	14077.3	21411
																299	13036.7	19059.4
																298	11557.7	16411.9
																297	10095.4	15287.6
																296	8374.24	12558.3
																295	6966.7	11389.7
																294	5504.49	9429.4
																293	4312.46	8469.07
																292	3346.74	7858.99
																291	3405.87	7877.37
																290	6407.96	9944.91
																289	13134.5	14262.7
																288	15341.6	17969.6
																287	19023.5	27162.3
																286	34848.8	53802
																285	69761.1	105773
																284	75674.1	119521
																283	37688.7	60462.6
																282	9107.57	15367.6
																281	2989.73	4574.16
																280	1946.58	2900.58
																279	1791.98	2640.34
																278	1991.66	2286.87
																277	1474.17	2286.8
																276	1333.67	2517.25
																275	1447.67	2165.09
																274	1767.04	2134.59
																273	1752.57	2028.52
																272	1682.03	2138.61
																271	1603.8	2305.08
																270	1544.28	2304.39
																269	1451.22	2479.66
																268	1830.11	2382.98
																267	1652.1	2252.66
																266	1230.65	1897.82
																265	1491.55	2088.66
																264	1514.72	2172.29
																263	1516.03	2026.81
																262	1789.56	2337.6
																261	1804.81	2474.5
																260	1743.85	2314.08
																259	1540.64	2369.95
																258	1665.96	2275
																257	1650.64	2138.32
																256	1491.49	2237.38
																255	1595.79	2120.54
																254	1464.05	2172.27
																253	1352.03	2213.77
																252	1655.91	2315.57
																251	1661.75	2293.69
																250	1683.9	2301.99
																249	1802.19	2123.87
																248	1305.1	2352.9
																247	1574.87	2377.73
																246	1526.86	2462.92
																245	1441.64	2408.7
																244	1629.16	2424.72
																243	1496.04	2330.24
																242	1333.98	2166.51
																241	1581.96	2224.16
																240	1562.6	2730.8
																239	1629.85	2411.36
																238	1346.49	2310.61
																237	1782.65	2517.76
																236	1734.56	2224.13
																235	1533.9	2270
																234	1536.04	2114.09
																233	1554.11	2259.9
																232	1729.96	2461.56
																231	1671.42	2577.85
																230	1512.76	2394
																229	2105.24	2319.86
																228	1870.04	2591.79
																227	1599.97	2446.69
																226	1646.15	2437.82
																225	1515.96	2585.03
																224	1514.85	2452.67
																223	1629.85	2142.5
																222	1539.64	2278.58
																221	1412.39	2355.08
																220	1512.41	2311.08
																219	1579.17	2571.07
																218	1387.73	2428.77
																217	1554.69	2386.33
																216	1525.97	2552
																215	1715.04	2650.46
																214	1839.6	2089.77
																213	1620.87	2303.19
																212	1739.87	2127.25
																211	1658.06	2317.08
																210	1702.39	2147.28
																209	1914.52	2220.45
																208	1649.68	2530.48
																207	1534.97	2333.13
																206	1770.31	2413.03
																205	1757.61	2413.34
																204	1591.7	2071.05
																203	1466.5	2218.13
																202	1785.11	2566.38
																201	1647.81	2653.73
																200	1632.76	2770.91

## Sheet: Fig.3
	Fig.3F	dapi number		Fig.3G	DNA content		Fig.3I				Fig.3J				Fig.3K						Fig.3L			Fig.3M
	Nat-muscle	Muscle ECM		Nat-muscle	Muscle ECM		Temperature	G'	G''		Temperature	G'	G''			mECM		mECM+PM			G' (Before)	G' (After)		Time (hour)	mECM@IL4		mECM@IL4+PM@IGF1
	115	0		518.6	39.8		9.5	0.2126	0.3046		9	41.89	13.18		Temperature	G'	G''	G'	G''		0.2126	43.96		3 h	49.9012	54.8446	42.9309	43.4314
	96	0		460.1	38.6		9.7	0.05501	0.2634		9.3	41.53	12.61		35.7	0.2194	0.2893	28.24	3.945		0.05501	44.3		12 h	73.7462	80.4216	67.9793	68.9869
	114	0		629.9	34.3		9.9	0.1705	0.2939		9.7	40.44	12.22		36.2	0.6546	0.2472	28.52	3.956		0.1705	42.35		24 h	88.7918	95.5844	82.0529	90.1634
	117	1					9.8	0.232	0.3193		10.1	39.55	11.62		36.5	1.132	0.3768	28.86	4.06		0.232	42.39		48 h	93.427	97.4173	93.06	94.3464
	114	1		Fig.3H	α-gal		9.8	0.2569	0.2912		10.3	39.15	11.51		36.7	1.263	0.4446	29.31	4.288		0.2569	43.73		72 h	100	100	100	100
	103	0		Nat-muscle	Muscle ECM		9.7	0.1586	0.2859		10.7	38.47	11.06		37.1	1.83	0.7614	30.05	4.615		0.1586	42.96		120 h	100	100	100	100
	108	0		24.626	4.172		9.7	0.1599	0.2704		11	38.07	10.96		37.6	3.602	0.8378	30.58	3.986		0.1599	41.89
	127	2		28.518	1.246		9.9	0.149	0.3201		11.3	37.6	10.49		37.9	4.768	1.275	32.18	4.618		0.149	41.53		Fig.3N
	144	0		27.552	3.192		10.5	0.2123	0.3306		11.8	36.79	10.09		38.2	6.84	1.245	34.14	4.522		0.2123	40.44		Time (hour)	mECM@IL4		mECM@IL4+PM@IGF1
	112	0					10.6	0.1348	0.3359		12	36.33	9.925		38.3	7.665	1.628	35.19	6.033		0.1348	39.55		3 h	55.7364	49.3039	34.3028	23.6795
	105	0					11	0.2468	0.3527		12.3	35.98	9.433		38.6	10.31	1.809	38.04	4.82		0.2468	39.15		12 h	76.71	77.43	50.8667	45.2002
	124	0					11.3	0.102	0.3095		12.7	35.53	9.274		39.2	15.85	2.779	40.21	5.246		0.102	38.47		24 h	86.2504	82.8695	54.2269	55.6007
	137	2					11.8	0.3011	0.363		13.1	34.81	9.069								0.3011	38.07		48 h	94.1043	92.5199	74.9535	64.0427
	142	8					12	0.2089	0.2696		13.3	34.33	8.918								0.2089	37.6		72 h	98.3086	94.9046	81.9863	82.4065
	145	0					12.5	0.258	0.3866		13.8	33.46	8.629								0.258	36.79		120 h	98.3086	98.2604	88.8436	94.6265
							12.6	0.1942	0.3639		14	33.12	8.499								0.1942	36.33		168 h	99.7694	99.3131	96.8933	98.6767
							13.1	0.2816	0.3537		14.3	32.66	8.293											240 h	100	100	100	100
							13.4	0.1188	0.3398		14.7	32.34	7.724
							13.6	0.1805	0.3116		15.1	31.59	7.476
							14	0.1053	0.2867		15.4	30.68	7.56
							14.3	0.1358	0.284		15.8	30.01	7.384
							14.8	0.1629	0.2802		16	30.29	6.992
							15	0.000776	0.2998		16.3	30.17	6.718
							15.5	0.3818	0.2742		16.7	30.02	6.645
							15.8	0.1299	0.2967		17	29.78	6.79
							16	0.1243	0.2365		17.3	29.69	6.794
							16.3	0.2055	0.2576		17.7	29.68	6.635
							16.7	0.1187	0.2976		18	29.69	6.481
							17.2	0.1273	0.276		18.3	29.48	6.479
							17.4	0.1287	0.2759		18.7	29.45	6.221
							17.7	0.01542	0.2033		19	29.48	6.174
							18	0.01801	0.2523		19.3	29.4	6.07
							18.5	0.2717	0.2123		19.7	29.47	5.889
							18.6	0.1119	0.2295		20	29.38	5.959
							19	-0.02287	0.2801		20.3	29.15	5.786
							19.3	0.1464	0.2261		20.6	29.13	5.687
							19.9	0.3027	0.2394		21	28.98	5.553
							20.2	0.1977	0.2637		21.3	29.02	5.384
							20.3	0.2053	0.2915		21.6	28.71	5.392
							20.9	0.2176	0.2685		22	28.65	5.275
							21	0.1778	0.3003		22.3	28.7	4.956
							21.6	0.1025	0.2654		22.7	28.56	4.967
							21.7	0.1774	0.2386		23	28.7	4.535
							22.2	0.2874	0.3233		23.3	28.32	4.903
							22.3	0.2496	0.2953		23.7	28.25	4.844
							22.9	0.235	0.2024		24	28.5	4.363
							23	0.2016	0.2328		24.3	28.19	4.844
							23.5	0.1499	0.2113		24.7	28.21	4.581
							23.6	0.2147	0.2592		25	28.34	4.435
							24.1	0.1472	0.2533		25.3	28.37	4.442
							24.5	0.3037	0.2625		25.6	28.31	4.573
							24.6	0.2024	0.2783		26	28.36	4.6
							25	0.185	0.2216		26.3	28.35	4.64
							25.5	0.2362	0.2139		26.7	28.52	4.421
							25.9	0.926	0.2379		27	28.66	4.358
							26.1	0.2205	0.2356		27.3	28.42	4.645
							26.4	0.3124	0.2564		27.6	28.51	4.352
							26.8	0.1895	0.174		28	28.36	4.668
							27	0.01628	0.1869		28.3	28.3	4.659
							27.5	0.3476	0.1967		28.7	28.58	4.548
							27.8	0.2932	0.215		29	28.47	4.587
							28.2	0.1177	0.1804		29.3	28.56	4.838
							28.4	0.3594	0.2709		29.7	28.83	4.66
							28.8	0.1806	0.2754		30	28.49	4.756
							29.1	0.3057	0.166		30.4	28.23	4.779
							29.4	0.2526	0.225		30.7	28.12	4.72
							29.9	0.3429	0.2367		31	28.2	4.445
							30	0.2307	0.2059		31.4	28.06	4.363
							30.6	0.299	0.2278		31.6	28.48	4.021
							30.7	0.1545	0.2402		32	28.19	4.323
							31	0.1852	0.2243		32.3	28.54	4.068
							31.4	0.1587	0.2111		32.7	28.54	3.85
							31.8	0.2345	0.174		33	28.54	3.916
							32.2	0.3377	0.242		33.3	28.42	4.024
							32.3	0.209	0.2231		33.7	28.56	3.892
							32.9	0.3169	0.2296		34	28.59	4.053
							33	0.2445	0.134		34.3	28.82	3.681
							33.5	0.3175	0.2014		34.7	28.93	3.776
							33.8	0.2535	0.1817		35	29.13	3.642
							34.2	0.2199	0.2928		35.5	28.47	3.686
							34.4	0.06421	0.1631		35.6	28.24	3.945
							34.6	-0.1108	0.2154		36.1	28.52	3.956
							35	-0.1082	0.2464		36.3	28.86	4.06
							35.3	0.0455	0.2257		36.8	29.31	4.288
							35.7	0.2194	0.2893		37.1	30.05	4.615
							36.2	0.6546	0.2472		37.3	30.58	3.986
							36.5	1.132	0.3768		37.8	32.18	4.618
							36.7	1.263	0.4446		38.1	34.14	4.522
							37.1	1.83	0.7614		38.4	35.19	6.033
							37.6	3.602	0.8378		38.8	38.04	4.82
							37.9	4.768	1.275		39.1	40.21	5.246
							38.2	6.84	1.245		39.4	42.11	5.873
							38.3	7.665	1.628		39.7	44.05	6.127
							38.6	10.31	1.809		40	45.84	6.417
							39.2	15.85	2.779
							39.6	20.19	2.688
							39.9	23.2	3.933
							40	27.7	3.579

## Sheet: Fig.4
	Fig.4C									Fig.4E
	Control									Control
1 Days	5.64321	5.47003	5.7727	6.78003	4.39667	4.6712			1 Days	1.00819	1.07147	0.85789	0.9883	1.00917	0.85564	0.8274	0.99061	0.88381	0.86714	0.93747	0.88746	0.91789	0.82169	0.99172	1.31471	1.2092	1.62277	1.1836	0.93491	0.96754	0.86126	0.99017	0.82326	0.92134
3 Days	7.8899	9.3483	9.13904	6.83095	5.21662	9.18682			3 Days	0.85259	0.91841	1.40492	0.79778	0.83464	0.90193	1.17881	1.4482	1.33559	1.1463	0.81704	1.03713	0.92456	2.01586	1.30895	0.90523	0.84855	1.21166	0.87781	0.85347	0.87346	1.33509	1.29603	1.13239	1.18603
	mECM+PM									mECM+PM
1 Days	4.06679	6.4823	4.43773	7.97263	3.8612	4.34551			1 Days	0.89527	0.8631	0.82112	0.79679	0.8169	1.11531	0.7999	0.80435	1.0067	0.8834	0.81656	0.9664	0.84366	0.84171	1.33932	0.90373	1.15001	0.99971	0.79679	0.79679	1.04298	0.99909	0.9403	1.19819	1.49066
3 Days	12.324	7.14757	9.89789	6.90297	4.97367	6.46861			3 Days	0.83148	0.89347	1.11527	1.78581	1.13588	1.125	0.80429	1.19633	1.13483	1.52326	1.5954	0.9226	1.35437	1.10528	1.38027	1.57386	0.80587	1.31933	1.04982	1.06878	2.1561	1.17543	1.02478	1.65613	1.43234
	mECM+PM@IGF1									mECM+PM@IGF1
1 Days	7.15061	6.30635	4.12916	4.3053	3.85015	4.353			1 Days	0.86964	0.97248	0.81941	0.87999	0.99379	0.87899	0.89095	1.06312	0.91161	1.13302	0.86567	0.93404	0.9134	0.94619	0.80234	0.89026	0.87488	0.9031	0.94657	1.22388	0.81277	0.87329	1.07508	1.11595	1.17176
3 Days	9.14501	6.31164	9.08327	9.21015	13.2136	13.6619			3 Days	1.13828	0.97386	1.3431	1.45329	0.94744	1.35969	0.87893	0.89693	1.04308	1.14037	0.82081	1.04477	0.7979	1.30844	0.90618	1.18385	1.1338	1.33388	1.18593	1.2306	2.6927	1.25636	0.85412	1.82178	1.19519
	mECM@IL4+PM									mECM@IL4+PM
1 Days	7.56773	5.25291	5.11699	4.89246	10.6417	10.4891			1 Days	1.60644	2.56135	0.9608	0.92795	2.36022	0.88164	2.88556	1.61676	1.428	1.05977	1.44988	2.13121	2.59781	1.03954	0.8186	1.1119	2.48442	1.53685	0.97567	1.25397	2.23905	0.84965	1.16332	2.30014	1.96011
3 Days	14.668	10.4154	19.3512	14.091	8.9396	7.90183			3 Days	0.87717	1.84727	0.88114	1.20166	1.53574	1.99154	1.5645	1.57336	3.57397	2.3107	2.09819	3.56332	1.93791	3.25807	2.44245	3.94413	2.75779	1.60472	1.92633	2.46669	1.55013	4.37409	3.01227	2.31322	3.94413
	mECM@IL4+PM@IGF1									mECM@IL4+PM@IGF1
1 Days	13.291	5.64646	6.73548	5.85696	11.0832	10.4421			1 Days	1.24158	1.1477	1.72068	0.97238	1.57058	1.47485	1.25705	0.98088	3.28287	2.76051	1.60717	2.10223	1.77011	1.53792	2.62402	1.11776	1.68743	1.08453	0.99328	1.50562	1.48898	2.35339	2.29078	0.94818	1.83609
3 Days	17.8128	18.2555	12.8089	22.0502	8.83597	19.7723			3 Days	3.11679	2.70883	1.12194	1.34619	1.11457	2.52052	3.71096	1.76124	4.8367	3.15709	2.72202	1.90216	4.39543	2.92101	1.16526	4.92096	2.49935	2.49935	1.90377	2.40999	2.44117	3.05612	1.64973	3.7885	3.11474
	IL-4									IL-4
1 Days	6.53141	9.47844	13.1799	13.103	9.59755	9.58396			1 Days	1.25492	1.99015	1.91355	1.94772	1.10892	1.84734	1.1444	1.83073	2.05115	1.73693	1.40305	1.07155	1.66829	2.18476	1.3305	1.395	1.36771	1.43029	2.04315	1.50463	1.71118	1.63834	1.6972	1.12471	1.88714
3 Days	16.1125	8.77831	7.68256	7.46718	13.7638	15.5367			3 Days	1.13863	1.18584	1.6466	2.26761	2.10799	1.18514	1.34083	1.90744	1.99664	1.81461	1.23271	1.12238	1.30053	0.91105	1.72319	2.26207	1.73278	0.94211	0.8295	4.26141	1.96281	1.57562	2.96697	3.44043	1.79039
	Fig.4H
	Control	mECM+PM	mECM+PM@IGF1	mECM@IL4+PM	mECM@IL4+PM@IGF1	IL-4
	13.97	16.91	27.8	31.4	39.3	22.2
	14.9	17.2	25.23	33	37.73	21.47
	15.82	18.5	26.54	28.12	34.42	20.13
Fig.4I	IL-1β				Fig.4J	IL-6				Fig.4K	IL-12p70				Fig.4L	MCP-1
	Control					Control					Control					Control
1 Day	6.81	10.5	8.58		1 Day	209.86	219.15	178.65		1 Day	2.07	2.1	1.12		1 Day	141.2	102	132.2
3 Days	41.1175	54.8233	43.65		3 Days	464.8	570.8	687.2		3 Days	37.46	26.56	25.56		3 Days	305.23	257.52	352.3
	mECM+PM					mECM+PM					mECM+PM					mECM+PM
1 Day	6.9	11.34	8.51		1 Day	228.39	184.28	185.65		1 Day	1.21	1.56	2.56		1 Day	99.46	121.6	166.5
3 Days	30.37	31.03	45.082		3 Days	499.8	449.8	567.8		3 Days	30.27	39.26	24.98		3 Days	321.56	254.7	301.2
	mECM+PM@IGF1					mECM+PM@IGF1					mECM+PM@IGF1					mECM+PM@IGF1
1 Day	2.27	2.17	12.03		1 Day	179.22	253.47	180.75		1 Day	2.32	2.16	1.96		1 Day	135.6	108.6	92.4
3 Days	6.9	4.76	13.1015		3 Days	308.98	396.78	457.28		3 Days	12.27	25.26	20.98		3 Days	232.6	298.9	195.5
	mECM@IL4+PM					mECM@IL4+PM					mECM@IL4+PM					mECM@IL4+PM
1 Day	2.17	2.96	9.51		1 Day	139.86	189.15	169.65		1 Day	1.5	0.9	0.8		1 Day	99.4	103.5	87.95
3 Days	7.59	11.34	6.915		3 Days	314.6	355.8	281.6		3 Days	29.56	16.56	14.86		3 Days	203.35	254.32	189.52
	mECM@IL4+PM@IGF1					mECM@IL4+PM@IGF1					mECM@IL4+PM@IGF1					mECM@IL4+PM@IGF1
1 Day	2.27	2.27	8.38		1 Day	172.99	168.99	127.35		1 Day	0.6	1.1	1.4		1 Day	115.4	75.6	94.52
3 Days	3.49	3.77	2.971		3 Days	237.4	199.666	290.2		3 Days	12.53	17.34	8.22		3 Days	198.5	129.54	202.65
	IL-4					IL-4					IL-4					IL-4
1 Day	4.59	3.22	3.22		1 Day	129.05	130.31	79.25		1 Day	1.16	0.98	1.46		1 Day	115.4	75.6	94.52
3 Days	26.66	24.4475	13.534		3 Days	337.98	384.88	405.08		3 Days	14.23	13.23	18.46		3 Days	226.3	265.4	200.96
Fig.4M	IL-4				Fig.4N	IL-10
	Control					Control
1 Day	0.94	1.08	0.67		1 Day	0.94	1.08	0.67
3 Days	0.22	0.67	1.32		3 Days	0.22	0.67	1.32
	mECM+PM					mECM+PM
1 Day	0.33	0.67	0.33		1 Day	5.85	7.38	5.11482
3 Days	0.33	0.67	1.32		3 Days	9	5.85	16.38
	mECM+PM@IGF1					mECM+PM@IGF1
1 Day	1.28	0.94	1.28		1 Day	7.38	7.38	8.32593
3 Days	0.94	0.67	1.32		3 Days	14.73	11.02	12.76
	mECM@IL4+PM					mECM@IL4+PM
1 Day	1.38	1.83	2.38		1 Day	24.83	29.53	18.3296
3 Days	1.28	1.33	2.38		3 Days	24.83	24.81	18.55
	mECM@IL4+PM@IGF1					mECM@IL4+PM@IGF1
1 Day	1.28	1.14	2.94		1 Day	21.81	21.81	16.6
3 Days	1.87	2.64	2.38		3 Days	45.54	46.535	30.1
	IL-4					IL-4
1 Day	1.58	2.91	1.58		1 Day	29.53	24.83	9.65882
3 Days	0.33	0.93	0.915		3 Days	4.47	4.47	9.33

## Sheet: Fig.5
Fig.5B							Fig.5C							Fig.5E							Fig.5H
Control	mECM+PM	PM@IGF1	mECM+PM@IGF1	mECM@IL4+PM@IGF1	IL-4			Control							Control						Control	CTX	CTX+composites	Ctx+BMDMs	Ctx+BMDMs/composites
84	69	28	21	23	30		1 Day	98.9173	94.4882	103.937	100.098	103.937		2 h post-CTX	106.123	113.989	74.2574	97.7568	86.4353		391.9	90.4	251.6	219.7	298.9
95	82	31	19	25	46		3 Days	121.653	124.606	118.996	112.205	122.835		4 h post-CTX	114.254	107.558	121.054	120.826	101.637		421.4	84.4	242.3	259.9	304.4
62	52	26	32	20	31		5 Days	315.88	287.265	277.264	321.715	285.876			0.3 μM CTX						381.9	185.4	206.1	161.2	346.9
67	66	42	24	14	41		7 Days	382.677	381.496	358.169	367.618	338.091		2 h post-CTX	154.182	151.017	132.234	107.251	117.88		438.6	85.4	196.7	176.7	243.5
84	42	32	33	24	36			mECM+PM						4 h post-CTX	130.333	140.406	202.74	137.636	143.169		479.9	82.3	149.5	196.2	275.8
							1 Day	99.8031	96.8504	108.071	93.0118	94.4882			0.6 μM CTX						430.8	121.1	229.7	152.3	237.8
							3 Days	130.216	123.721	118.406	110.138	121.358		2 h post-CTX	182.312	123.566	177.247	115.332	172.287		422.5	80.6	222.1	105.5	287.9
							5 Days	325.882	299.767	286.154	280.875	332.55		4 h post-CTX	146.934	259.963	288.516	145.874	177.579		358.9	124.8	276.2	90.7	267.4
							7 Days	375.295	341.043	333.366	336.319	348.721			1 μM CTX						413.7	93.4	230.7	162	284.2
								PM@IGF1						2 h post-CTX	119.96	63.0759	99.5841	83.0228	120.527
							1 Day	102.756	98.622	97.4409	100.689	94.7835		4 h post-CTX	169.961	285.974	157.993	152.49	196.731
							3 Days	138.189	126.969	122.244	135.827	122.835									Fig.5I
							5 Days	413.603	373.32	364.291	367.763	382.349									Control	CTX	CTX+composites	Ctx+BMDMs	Ctx+BMDMs/composites
							7 Days	428.15	432.579	395.965	388.878	413.091									17.013	1.3745	3.8141	2.3578	3.5585
								mECM+PM@IGF1													26.602	2.4588	3.8898	4.4033	2.3416
							1 Day	95.374	91.5354	94.7835	100.394	98.0315									19.668	1.1552	2.9172	1.8457	5.0307
							3 Days	136.417	126.969	116.929	108.071	139.961									39.374	1.3943	2.7423	2.5818	5.1489
							5 Days	418.813	417.423	415.34	401.101	434.44									25.187	1.56	2.4239	2.1653	5.532
							7 Days	445.276	438.189	398.031	434.35	466.24									16.076	1.742	2.7306	3.0707	5.172
								mECM@IL4+PM@IGF1													8.2175	1.652	2.9455	3.0589	2.8893
							1 Day	97.7362	95.0787	97.1457	102.461	101.279									10.774	2.676	3.558	2.1256	4.8973
							3 Days	146.752	137.894	129.921	124.016	135.531									20.4661	1.711	2.34	2.1256	3.5585
							5 Days	424.022	407.005	388.253	403.602	421.243
							7 Days	452.658	459.744	410.433	463.878	424.311
								IGF-1													Fig.5J
							1 Day	100.984	102.165	97.4409	104.232	100.984									Control	CTX	CTX+composites	Ctx+BMDMs	Ctx+BMDMs/composites
							3 Days	150	135.236	134.35	134.941	132.284									55	16	28	12	16
							5 Days	351.134	354.094	337.78	328.414	366.482									69	11	18	23	25
							7 Days	390.059	405.118	389.173	380.02	417.224									108	8	13	17	27
																					93	5	19	18	30
																					126	14	13	14	28
																					83	10	22	19	18
																					58	12	11	13	26
																					42	6	13	17	29
																					70	8	16	13	20
																					Fig.5K
																					Control	CTX	CTX+composites	Ctx+BMDMs	Ctx+BMDMs/composites
																					0	0	0	1	4
																					0	0	0	2	3
																					0	0	0	0	4

## Sheet: Fig.6
	Fig.6D					Fig.6E										Fig.6G									Fig.6L
	PM	mECM+PM	PM	mECM+PM		mECM	PM	mECM+PM	mECM	PM	mECM+PM	mECM	PM	mECM+PM			mECM								mECM	PM	mECM+PM	mECM	PM	mECM+PM	mECM	PM	mECM+PM
	77.7381	88.7704	52.0863	86.7224		Border	Border	Border	Interior	Interior	Interior	Interior	Interior	Interior		1 Week	0	0	0	0	0	0			Border	Border	Border	Interior	Interior	Interior	Interior	Interior	Interior
	80.0691	98.4608	51.6719	87.2567		113	168	163	34	221	33		145	223		4 Weeks	0	0	0	0	0	0			9.57244	14.3177	12.9637	1.64649	0.935073	1.00949	0	0.9946	0.210133
	86.2077	69.95	45.4436	69.4858		104	198	123	34	172	36		159	225											6.91038	14.0522	11.5674	3.39264	0.085753	2.32087		0.948087	2.1875
	89.8897	82.7521	70.1141	78.7642		69	255	110	34	146	22		151	235			PM								10.9761	16.2275	21.8985	1.68109	2.15414	1.48178		1.11469	1.3184
	86.3142	92.7528	67.741	95.9098		96	204	145	52	175	42		185	231		1 Week	26.4	22.8	19.3	32.9	20.8	18.7			12.0018	22.3973	11.937	2.73452	1.15114	1.0282		0.753923	3.15333
	88.4583	89.6311	71.8877	78.1234		77	207	144	38	141	39		81	191		4 Weeks	133.6	69.9	95.6	98.6	76.6	73.6			11.2038	15.3739	21.3085	2.5466	1.2363	0.60886		0.70337	0.428733
	81.3168	78.3379	60.8767	67.0528		114	195	136	43	153	26		161	231											13.5	8.18068	17.3848	2.73452	1.57916	1.06902		1.10859	1.87943
	83.2886	61.4503	49.0931	87.546		105	185	77	40	186	19		169	241			mECM+PM								14.3885	32.04	22.0602	5.30746	5.68234	2.11105		3.07795	1.9658
	93.4825	99.176	79.5383	84.2217		112	191	132	65	206	37		195	189		1 Week	0	0	0	0	0	0			14.2602	13.1852	33.0698	7.46014	0.181687	1.43917		0.913463	0.737
	89.5	87.1543	57.8222	72.0947		86	181	123	37	268	47		151	246		4 Weeks	122.6	156.2	300.5	148.4	229.1	323.7			13.2503	17.124	13.1949	2.70534	0	0.20584		0.706293	4.67797
	83.4901	86.4892	52.986	99.0002		132	195	86	36	149	16		178	256											26.4057	14.1764	12.2504	4.60521	0	2.14106		1.90893	1.14583
	85.449	86.4892	52.986	80.2469		145	185	78	74	173	17		121	215		Fig.6H									13.3926	16.132	13.3268	7.41411	0.723487	0		0.30308	0.514933
						121	199	101	54	198	32		133	201			mECM								7.38973	13.3252	12.6362	3.85817	1.11234	0		7.75675	1.0641
																1 Week	20	17	13	16	12	10
																4 Weeks	0	0	0	0	0	0			Fig.6M
																									mECM	PM	mECM+PM	mECM	PM	mECM+PM	mECM	PM	mECM+PM
																	PM								Border	Border	Border	Interior	Interior	Interior	Interior	Interior	Interior
																1 Week	6	9	6	6	7	4			7.60282	11.7372	3.49166	2.34671	0.88754	1.90661	0	1.48077	1.00843
																4 Weeks	6	7	9	10	11	7			7.60282	7.14901	8.902	3.18624	0.270897	4.34207		4.60135	1.71629
																									6.93634	5.55948	5.31703	2.03221	1.0262	3.56243		1.55524	1.76427
																	mECM+PM								8.65716	3.57232	3.35266	1.50411	2.30085	2.60254		1.32011	0.088583
																1 Week	21	18	14	12	13	19			7.0473	8.89339	4.31207	0.701233	1.34062	3.80442		3.25886	2.72113
																4 Weeks	8	9	5	13	5	7			3.20638	7.93866	9.35519	2.69045	0.381923	2.54351		3.83993	0.67528
																									11.6816	4.35531	8.85023	1.28253	0.896693	2.54747		5.8742	1.64168
																Fig.6I									2.96774	5.99354	5.69412	2.18628	0.41322	3.02793		7.26452	6.23601
																	mECM								2.53261	9.78108	6.77603	1.39002	1.428	2.19258		6.40301	2.37885
																1 Week	1	2	3	2	1	2			3.56563	8.26046	6.93353	0.018463	1.56994	0.979723		2.85737	0.626577
																4 Weeks	0	0	0	0	0	0			8.41379	14.5752	4.11393	1.83593	1.43389	3.77093		4.95133	1.1979
																									3.86722	6.59819	4.31734	0	1.13389	2.25317		2.2983	1.15326
																	PM
																1 Week	3	2	1	3	3	2
																4 Weeks	5	7	5	3	6	4
																	mECM+PM
																1 Week	3	2	1	1	2	1
																4 Weeks	4	5	3	2	1	3

## Sheet: Fig.7
	Fig.7F					Fig.7G											Fig.7H
	Untreated					Untreated											Untreated	PM	mECM	mECM+PM	mECM@IL4+PM	mECM+PM@IGF1	mECM@IL4+PM@IGF1	Normal
2 Weeks	54.054	66.667	59.1549		2 Weeks	34.9365	33.0476	25.6158	22.0649	23.4705	33.6681	37.4648	23.4461	33.3994		2 Weeks	4.99562	1.20384	24.4696	10.734	11.7767	22.53	15.7892	53.6671
8 Weeks	74.5	71.9	70.775		8 Weeks	27.7506	27.0278	29.8106	25.1831	37.2058	17.7509	12.6838	19.0173	26.5192			9.76194	8.03829	21.3947	17.7816	21.4622	19.6436	23.1735	39.8565
	PM					PM											10.5414	4.63226	14.1189	23.2889	16.6787	18.2715	17.2305	36.7234
2 Weeks	71.4286	61.111	66.176		2 Weeks	17.7567	31.8863	25.6088	39.129	16.7844	29.2852	36.2351	31.5375	32.1027			9.89667	16.2615	5.53637	19.3816	13.7502	25.6546	29.4348	35.7103
8 Weeks	71	78.772	73.26		8 Weeks	19.7408	26.9716	21.841	23.6654	19.2608	21.639	17.0103	14.3791	21.7033			10.0101	1.9549	20.7174	6.70577	17.0522	16.5954	13.5107	37.6383
	mECM					mECM											7.43185	12.4103	12.4526	13.3765	18.1197	12.1231	31.589	44.2259
2 Weeks	64.1026	70.886	59.701		2 Weeks	36.2874	23.0068	29.3372	33.7765	32.989	30.1574	36.1617	29.4435	27.7114
8 Weeks	82.2	75.4286	78.09		8 Weeks	19.3458	11.0706	10.062	14.1062	12.402	14.8594	20.6101	18.8911	22.4258		8Weeks	28.9224	32.1415	36.5035	24.6253	38.2377	36.0598	52.4868	53.6671
	mECM					mECM+PM											24.2414	24.8452	30.3277	29.1842	34.1281	50.2151	76.2112	39.8565
2 Weeks	64.1026	70.886	59.701		2 Weeks	17.4561	21.1817	15.4664	20.4347	19.9909	20.6128	19.2475	23.2245	27.3266			10.7508	20.4222	41.2331	25.2513	36.6885	27.8503	38.5931	45.0042
8 Weeks	82.2	75.4286	78.09		8 Weeks	10.715	17.179	8.87998	15.8286	17.2761	18.512	15.8553	14.8734	20.1044			27.4376	26.4325	29.3397	40.4559	24.0209	36.7459	43.2246	26.2877
	mECM@IL4+PM					mECM@IL4+PM											14.9251	28.3057	29.8529	30.8336	35.3673	55.0508	51.549	44.2259
2 Weeks	72.7273	69.0909	67.2414		2 Weeks	28.3624	25.5347	21.5147	29.2852	25.6727	16.4859	20.6861	25.7489	35.9018			18.5115	18.2052	53.9029	46.643	31.3972	49.1468	53.2313	53.9419
8 Weeks	83.3333	78.125	81.3187		8 Weeks	8.36485	13.0068	12.1969	4.39701	12.9154	8.45614	9.62687	13.3924	10.6815
	mECM+PM@IGF1					mECM+PM@IGF1
2 Weeks	68	75	71.4286		2 Weeks	14.1986	29.159	12.9629	27.4926	17.5846	24.7957	15.2835	24.7666	24.222
8 Weeks	87.0588	79.1667	76.7677		8 Weeks	8.18034	9.78977	11.9271	16.4841	13.2806	13.8473	11.3161	11.3363	12.2971
	mECM@IL4+PM@IGF1					mECM@IL4+PM@IGF1
2 Weeks	67.606	74.0741	73.333		2 Weeks	18.0528	15.8257	18.2972	19.9762	24.8229	13.5592	20.831	17.1228	16.9571
8 Weeks	89.3	81.2	87.696		8 Weeks	6.82922	7.7633	9.64205	12.2316	9.13633	4.69246	8.42222	14.2192	6.40818
						Normal
					2 Weeks	1.29979	0.799343	0.430374	0.358606	0.893554	2.24213
					8 Weeks	2.13322	2.67609	0.995971	0.893554	6.4539	2.24213	3.40672
	Fig.7I											Fig.7J											Fig.7K
	X axis	Untreated			PM			Normal				X axis	Untreated			mECM			Normal				X axis	Untreated			mECM+PM			Normal
	200-400	37.5	32	40.9091	32.1429	40	39.1304	0	0	0		200-400	37.5	32	40.9091	21.7391	21.7391	27.2727	0	0	0		200-400	37.5	32	40.9091	18.1818	22.7273	22.7273	0	0	0
	400-600	41.6667	36	31.8182	21.4286	28	30.4348	0	4	4		400-600	41.6667	36	31.8182	26.087	21.7391	22.7273	0	4	4		400-600	41.6667	36	31.8182	22.7273	27.2727	36.3636	0	4	4
	600-800	16.6667	16	13.6364	10.7143	16	13.0435	8	8	8		600-800	16.6667	16	13.6364	17.3913	13.0435	18.1818	8	8	8		600-800	16.6667	16	13.6364	22.7273	13.6364	18.1818	8	8	8
	800-1000	4.16667	12	13.6364	3.57143	4	4.34783	16	12	16		800-1000	4.16667	12	13.6364	21.7391	21.7391	18.1818	16	12	16		800-1000	4.16667	12	13.6364	27.2727	36.3636	18.1818	16	12	16
	1000-1200	0	4	0	7.14286	4	4.34783	28	24	16		1000-1200	0	4	0	4.34783	8.69565	4.54545	28	24	16		1000-1200	0	4	0	9.09091	0	4.54545	28	24	16
	1200-1400	0	0	0	0	0	0	24	20	32		1200-1400	0	0	0	4.34783	0	4.54545	24	20	32		1200-1400	0	0	0	0	0	0	24	20	32
	1400-1600	0	0	0	0	0	4.34783	12	16	16		1400-1600	0	0	0	4.34783	8.69565	4.54545	12	16	16		1400-1600	0	0	0	0	0	0	12	16	16
	1600-1800	0	0	0	0	0	0	8	8	4		1600-1800	0	0	0	0	0	0	8	8	4		1600-1800	0	0	0	0	0	0	8	8	4
	1800-2000	0	0	0	0	0	0	4	4	4		1800-2000	0	0	0	0	4.34783	0	4	4	4		1800-2000	0	0	0	0	0	0	4	4	4
	2000-2200	0	0	0	0	0	0	0	0	0		2000-2200	0	0	0	0	0	0	0	0	0		2000-2200	0	0	0	0	0	0	0	0	0
	2200-2400	0	0	0	0	0	0	0	4	0		2200-2400	0	0	0	0	0	0	0	4	0		2200-2400	0	0	0	0	0	0	0	4	0
	2400-2600	0	0	0	0	0	0	0	0	0		2400-2600	0	0	0	0	0	0	0	0	0		2400-2600	0	0	0	0	0	0	0	0	0
	Fig.7L											Fig.7M											Fig.7N
	X axis	Untreated			mECM@IL4+PM			Normal				X axis	Untreated			mECM+PM@IGF1			Normal				X axis	Untreated			mECM@IL4+PM@IGF1			Normal
	200-400	37.5	32	40.9091	23.8095	28.5714	23.8095	0	0	0		200-400	37.5	32	40.9091	23.8095	19.0476	23.8095	0	0	0		200-400	37.5	32	40.9091	20	20	15.3846	0	0	0
	400-600	41.6667	36	31.8182	23.8095	28.5714	38.0952	0	4	4		400-600	41.6667	36	31.8182	23.8095	33.3333	23.8095	0	4	4		400-600	41.6667	36	31.8182	16	16	19.2308	0	4	4
	600-800	16.6667	16	13.6364	33.3333	23.8095	14.2857	8	8	8		600-800	16.6667	16	13.6364	23.8095	19.0476	23.8095	8	8	8		600-800	16.6667	16	13.6364	28	36	23.0769	8	8	8
	800-1000	4.16667	12	13.6364	9.52381	19.0476	14.2857	16	12	16		800-1000	4.16667	12	13.6364	23.8095	23.8095	19.0476	16	12	16		800-1000	4.16667	12	13.6364	20	16	19.2308	16	12	16
	1000-1200	0	4	0	4.7619	0	9.52381	28	24	16		1000-1200	0	4	0	4.7619	4.7619	9.52381	28	24	16		1000-1200	0	4	0	4	4	3.84615	28	24	16
	1200-1400	0	0	0	4.7619	0	0	24	20	32		1200-1400	0	0	0	0	0	0	24	20	32		1200-1400	0	0	0	4	4	3.84615	24	20	32
	1400-1600	0	0	0	0	0	0	12	16	16		1400-1600	0	0	0	0	0	0	12	16	16		1400-1600	0	0	0	4	4	3.84615	12	16	16
	1600-1800	0	0	0	0	0	0	8	8	4		1600-1800	0	0	0	0	0	0	8	8	4		1600-1800	0	0	0	0	0	0	8	8	4
	1800-2000	0	0	0	0	0	0	4	4	4		1800-2000	0	0	0	0	0	0	4	4	4		1800-2000	0	0	0	4	0	3.84615	4	4	4
	2000-2200	0	0	0	0	0	0	0	0	0		2000-2200	0	0	0	0	0	0	0	0	0		2000-2200	0	0	0	0	0	0	0	0	0
	2200-2400	0	0	0	0	0	0	0	4	0		2200-2400	0	0	0	0	0	0	0	4	0		2200-2400	0	0	0	0	0	0	0	4	0
	2400-2600	0	0	0	0	0	0	0	0	0		2400-2600	0	0	0	0	0	0	0	0	0		2400-2600	0	0	0	0	0	0	0	0	0
	Fig.7O											Fig.7P											Fig.7Q
	X axis	Normal			PM			Untreated				X axis	Normal			mECM			Untreated				X axis	Normal			mECM+PM			Untreated
	200-400	0	0	15	0	0	15	5	5	5		200-400	0	0	15	0	5	0	5	5	5		200-400	0	0	15	0	0	0	5	5	5
	400-600	15	15	15	15	15	15	15	10	10		400-600	15	15	15	5	0	0	15	10	10		400-600	15	15	15	5	5	10	15	10	10
	600-800	5	5	5	25	15	10	15	15	20		600-800	5	5	5	10	15	10	15	15	20		600-800	5	5	5	10	20	35	15	15	20
	800-1000	20	15	20	20	35	30	30	25	40		800-1000	20	15	20	5	5	10	30	25	40		800-1000	20	15	20	30	20	10	30	25	40
	1000-1200	25	45	30	15	15	15	10	20	15		1000-1200	25	45	30	15	15	20	10	20	15		1000-1200	25	45	30	30	25	25	10	20	15
	1200-1400	35	20	30	10	10	5	15	10	0		1200-1400	35	20	30	15	10	10	15	10	0		1200-1400	35	20	30	10	5	5	15	10	0
	1400-1600	5	15	10	10	5	5	10	5	5		1400-1600	5	15	10	15	5	10	10	5	5		1400-1600	5	15	10	5	15	10	10	5	5
	1600-1800	5	0	5	5	5	5	0	10	5		1600-1800	5	0	5	10	15	15	0	10	5		1600-1800	5	0	5	5	5	0	0	10	5
	1800-2000	0	0	0	0	0	0	0	0	0		1800-2000	0	0	0	10	10	10	0	0	0		1800-2000	0	0	0	0	0	0	0	0	0
	2000-2200	5	0	0	0	0	0	0	0	0		2000-2200	5	0	0	5	10	10	0	0	0		2000-2200	5	0	0	5	5	0	0	0	0
	2200-2400	0	0	0	0	0	0	0	0	0		2200-2400	0	0	0	5	10	5	0	0	0		2200-2400	0	0	0	0	0	5	0	0	0
	2400-2600	0	0	0	0	0	0	0	0	0		2400-2600	0	0	0	5	0	0	0	0	0		2400-2600	0	0	0	0	0	0	0	0	0
	Fig.7R											Fig.7S											Fig.7T
	X axis	Normal			mECM@IL4+PM			Untreated				X axis	Normal			mECM+PM@IGF1			Untreated				X axis	Normal			mECM@IL4+PM@IGF1			Untreated
	200-400	0	0	15	4	0	0	5	5	5		200-400	0	0	15	0	0	0	5	5	5		200-400	0	0	15	0	0	0	5	5	5
	400-600	15	15	15	8	12	0	15	10	10		400-600	15	15	15	8	0	0	15	10	10		400-600	15	15	15	0	0	0	15	10	10
	600-800	5	5	5	8	12	16	15	15	20		600-800	5	5	5	8	12	8	15	15	20		600-800	5	5	5	5	0	0	15	15	20
	800-1000	20	15	20	28	16	20	30	25	40		800-1000	20	15	20	20	28	24	30	25	40		800-1000	20	15	20	5	15	15	30	25	40
	1000-1200	25	45	30	24	20	28	10	20	15		1000-1200	25	45	30	24	20	20	10	20	15		1000-1200	25	45	30	20	25	20	10	20	15
	1200-1400	35	20	30	16	12	8	15	10	0		1200-1400	35	20	30	24	16	24	15	10	0		1200-1400	35	20	30	30	25	35	15	10	0
	1400-1600	5	15	10	4	16	16	10	5	5		1400-1600	5	15	10	4	0	12	10	5	5		1400-1600	5	15	10	15	25	10	10	5	5
	1600-1800	5	0	5	4	0	0	0	10	5		1600-1800	5	0	5	12	16	0	0	10	5		1600-1800	5	0	5	10	0	5	0	10	5
	1800-2000	0	0	0	4	8	0	0	0	0		1800-2000	0	0	0	0	8	4	0	0	0		1800-2000	0	0	0	5	5	5	0	0	0
	2000-2200	5	0	0	0	4	12	0	0	0		2000-2200	5	0	0	0	0	0	0	0	0		2000-2200	5	0	0	10	0	5	0	0	0
	2200-2400	0	0	0	0	0	0	0	0	0		2200-2400	0	0	0	0	0	8	0	0	0		2200-2400	0	0	0	0	0	0	0	0	0
	2400-2600	0	0	0	0	0	0	0	0	0		2400-2600	0	0	0	0	0	0	0	0	0		2400-2600	0	0	0	0	0	0	0	0	0

## Sheet: Fig.8
		Fig.8B										Fig.8F									Fig.8G
		Untreated	PM	mECM	mECM+PM	mECM@IL4+PM	mECM+PM@IGF1	mECM@IL4+PM@IGF1	Normal			Untreated	PM	mECM	mECM+PM	mECM@IL4+PM	mECM+PM@IGF1	mECM@IL4+PM@IGF1	Normal		Untreated			PM			mECM			mECM+PM			mECM@IL4+PM			mECM+PM@IGF1			mECM@IL4+PM@IGF1			Normal
	8 Weeks	59.5793	96.8203	116.026	114.482	115.607	128.44	133.335	153.391		2 Weeks	2	6	9	15	14	18	25	4		Time (mS)	mV		Time (mS)	mV		Time (mS)	mV		Time (mS)	mV		Time (mS)	mV		Time (mS)	mV		Time (mS)	mV		Time (mS)	mV
		60.2333	93.93	115.626	111.784	121.764	121.352	130.844	140.883			4	13	14	17	11	23	24	3		6	0		6.5	-0.02809		8.25	0.01466		7.5	-0.00244		0.0065	-0.0052		6.5	-0.0052		6.375	-0.07694		6.075	-0.07938
		55.4307	101.837	112.331	120.823	119.528	130.206	131.516	137.366			2	12	17	10	18	17	17	6		6.025	-0.04885		6.525	0.01954		8.275	0.09404		7.525	0.01588		0.006525	0.0676		6.525	0.0676		6.4	0.02443		6.1	0.08671
		9.89667	16.2615	5.53637	19.3816	13.7502	25.6546	29.4348	35.7103			8	7	18	16	12	21	18	4		6.05	-0.04275		6.55	0.06595		8.3	0.16243		7.55	0.05862		0.00655	0.1352		6.55	0.1352		6.425	0.11602		6.125	0.24304
												4	12	11	20	17	18	17	5		6.075	-0.0183		6.575	0.11236		8.325	0.21861		7.575	0.10747		0.006575	0.208		6.575	0.208		6.45	0.19663		6.15	0.38349
												6	7	12	18	18	18	28	4		6.1	0.0122		6.6	0.15999		8.35	0.26869		7.6	0.14045		0.0066	0.2704		6.6	0.2704		6.475	0.26502		6.175	0.51539
		Fig.8D										3	6	13	12	13	17	31	5		6.125	0.04275		6.625	0.2064		8.375	0.31632		7.625	0.17098		0.006625	0.3328		6.625	0.3328		6.5	0.32364		6.2	0.63019
		Untreated	PM	mECM	mECM+PM	mECM@IL4+PM	mECM+PM@IGF1	mECM@IL4+PM@IGF1	Normal			Untreated	PM	mECM	mECM+PM	mECM@IL4+PM	mECM+PM@IGF1	mECM@IL4+PM@IGF1	Normal		6.15	0.05495		6.65	0.25281		8.4	0.3615		7.65	0.21495		0.00665	0.39		6.65	0.39		6.525	0.37494		6.225	0.72789
	2 Weeks	6	3	6	11	10	9	14	4		8 Weeks	4	6	3	3	7	3	1	1		6.175	0.0122		6.675	0.29678		8.425	0.40425		7.675	0.23937		0.006675	0.442		6.675	0.442		6.55	0.42135		6.25	0.81461
		5	6	14	7	12	8	11	2			3	5	7	4	5	3	3	3		6.2	-0.02445		6.7	0.34196		8.45	0.44455		7.7	0.27357		0.0067	0.494		6.7	0.494		6.575	0.46654		6.275	0.88911
		4	6	10	8	9	10	14	4			2	5	3	7	4	4	3	2		6.225	-0.0122		6.725	0.38593		8.475	0.48363		7.725	0.32609		0.006725	0.5408		6.725	0.5408		6.6	0.50928		6.3	0.95628
		2	5	5	6	8	13	13	3			2	5	5	4	8	4	3	4		6.25	0.0122		6.75	0.43112		8.5	0.52272		7.75	0.37982		0.00675	0.5876		6.75	0.5876		6.625	0.55447		6.325	1.02101
		3	4	9	7	7	11	12	4			1	7	3	6	4	5	4	2		6.275	0.04885		6.775	0.47386		8.525	0.55813		7.775	0.41402		0.006775	0.6292		6.775	0.6292		6.65	0.60332		6.35	1.11383
		6	4	6	8	9	11	14	2			2	6	5	4	4	5	3	3		6.3	0.0733		6.8	0.51295		8.55	0.59355		7.8	0.45432		0.0068	0.6656		6.8	0.6656		6.675	0.65706		6.375	1.19199
		4	4	11	9	10	13	10	1			3	3	3	5	5	3	2	4		6.325	0.0733		6.825	0.55081		8.575	0.62653		7.825	0.49829		0.006825	0.702		6.825	0.702		6.7	0.71324		6.4	1.24084
		2	5	9	7	9	14	8	2												6.35	0.03665		6.85	0.58622		8.6	0.65462		7.85	0.52027		0.00685	0.7384		6.85	0.7384		6.725	0.77308		6.425	1.25183
		3	8	7	5	8	9	7	3												6.375	0.02445		6.875	0.62164		8.625	0.68026		7.875	0.55936		0.006875	0.7748		6.875	0.7748		6.75	0.83537		6.45	1.25061
		7	2	8	8	7	10	12	2												6.4	0.03665		6.9	0.65462		8.65	0.70225		7.9	0.60943		0.0069	0.806		6.9	0.806		6.775	0.90132		6.475	1.24817
		3	4	11	7	11	12	15	2			Fig.8H									6.425	0.06715		6.925	0.68637		8.675	0.72179		7.925	0.65095		0.006925	0.8372		6.925	0.8372		6.8	0.96849		6.5	1.2445
		3	5	9	5	7	8	7	2			Untreated	PM	mECM	mECM+PM	mECM@IL4+PM	mECM+PM@IGF1	mECM@IL4+PM@IGF1	Normal		6.45	0.0977		6.95	0.71446		8.7	0.73644		7.95	0.6766		0.00695	0.8684		6.95	0.8684		6.825	1.03566		6.525	1.24084
		Untreated	PM	mECM	mECM+PM	mECM@IL4+PM	mECM+PM@IGF1	mECM@IL4+PM@IGF1	Normal		8 Weeks	0.38	0.81	0.76	1.13	0.97	1.27	1.37	1.25		6.475	0.12215		6.975	0.73644		8.725	0.74866		7.975	0.71446		0.006975	0.8944		6.975	0.8944		6.85	1.10161		6.55	1.23473
	8 Weeks	10	12	9	4	9	6	3	4			0.42	1.011	0.86	1.2	1.14	1.04	1.2	1.4		6.5	0.1099		7	0.75476		8.75	0.75843		8	0.74744		0.007	0.9256		7	0.9256		6.875	1.16146		6.575	1.22985
		8	14	8	8	5	5	5	5			0.18	0.59	1.01	1.02	1.07	1.31	1.19	1.51		6.525	0.0733		7.025	0.77186		8.775	0.76209		8.025	0.7682		0.007025	0.9464		7.025	0.9464		6.9	1.21641		6.6	1.22008
		7	12	7	7	4	8	8	3												6.55	0.0733		7.05	0.7853		8.8	0.76209		8.05	0.80484		0.00705	0.9724		7.05	0.9724		6.925	1.2616		6.625	1.2042
		5	12	10	3	6	3	10	4			Fig.8J									6.575	0.0916		7.075	0.79629		8.825	0.76087		8.075	0.84636		0.007075	0.9932		7.075	0.9932		6.95	1.29946		6.65	1.18222
		9	16	11	6	8	6	6	3			Untreated	PM	mECM	mECM+PM	mECM@IL4+PM	mECM+PM@IGF1	mECM@IL4+PM@IGF1	Normal		6.6	0.1038		7.1	0.80484		8.85	0.75476		8.1	0.87201		0.0071	1.0036		7.1	1.0036		6.975	1.33		6.675	1.15291
		8	15	13	3	7	5	2	3		2 Weeks	0	1.152	1.2895	0.7445	2.32257	2.67553	3.3136	6.255		6.625	0.13435		7.125	0.80972		8.875	0.74621		8.125	0.89155		0.007125	1.0192		7.125	1.0192		7	1.35198		6.7	1.11505
		6	6	13	4	6	6	5	1			0	0.8884	0.7542	1.3688	1.1777	2.95423	1.4535	12.3386		6.65	0.14655		7.15	0.81216		8.9	0.73644		8.15	0.92574		0.00715	1.0296		7.15	1.0296		7.025	1.36541		6.725	1.0723
		5	10	16	3	4	3	5	3			0	1.7067	1.487	1.9718	1.4003	2.31537	2.519	3.9424		6.675	0.12215		7.175	0.80972		8.925	0.72179		8.175	0.94773		0.007175	1.0348		7.175	1.0348		7.05	1.3703		6.75	1.02711
		6	7	9	4	5	6	5	3			0	1.3905	0.6245	1.174	1.88763	1.04983	4.7097	10.7273		6.7	0.13435		7.2	0.80728		8.95	0.69492		8.2	0.96727		0.0072	1.04		7.2	1.04		7.075	1.37152		6.775	0.97704
		5	9	8	10	5	4	2	4			0	1.0331	0.7101	1.1844	2.6892	1.10093	3.0884	7.09632		6.725	0.15265		7.225	0.80239		8.975	0.65828		8.225	0.9978		0.007225	1.0452		7.225	1.0452		7.1	1.36786		6.8	0.9233
		7	9	6	6	7	4	3	3			0	0.9254	0.4956	0.6842	1.29577	1.52683	3.165	10.6542		6.75	0.171		7.25	0.79262		9	0.64973		8.25	1.02589		0.00725	1.04		7.25	1.04		7.125	1.36175		6.825	0.86834
		5	10	18	5	7	7	2	3			Untreated	PM	mECM	mECM+PM	mECM@IL4+PM	mECM+PM@IGF1	mECM@IL4+PM@IGF1	Normal		6.775	0.1832		7.275	0.78285		9.025	0.64973		8.275	1.03566		0.007275	1.04		7.275	1.04		7.15	1.35198		6.85	0.80484
											2 Weeks	0.6702	2.7294	3.0547	2.9438	4.5339	5.2045	11.7419	5.691		6.8	0.1893		7.3	0.77186		9.05	0.64607		8.3	1.05032		0.0073	1.0296		7.3	1.0296		7.175	1.33732		6.875	0.73889
												0.9191	1.9894	2.4264	4.4782	2.7898	3.67113	4.6713	5.9279		6.825	0.1893		7.325	0.75843		9.075	0.63874		8.325	1.07596		0.007325	1.0192		7.325	1.0192		7.2	1.31656		6.9	0.66927
												0.4782	5.6873	3.9409	1.2271	4.04043	6.09137	5.9739	6.5235		6.85	0.2015		7.35	0.74744		9.1	0.62897		8.35	1.08696		0.00735	1.0036		7.35	1.0036		7.225	1.28847		6.925	0.59722
												1.0024	3.2722	2.9243	2.6636	2.04257	11.5585	4.3266	6.255		6.875	0.23815		7.375	0.73522		9.125	0.61431		8.375	1.10283		0.007375	0.988		7.375	0.988		7.25	1.25427		6.95	0.53004
												0.6543	1.4873	1.5807	2.2168	5.74893	7.0811	10.1567	12.3386		6.9	0.25035		7.4	0.71935		9.15	0.59966		8.4	1.12482		0.0074	0.9672		7.4	0.9672		7.275	1.21031		6.975	0.47875
												0.6103	0.6103	2.1192	5.1241	2.0171	3.76633	13.3077	10.7273		6.925	0.25035		7.425	0.70103		9.175	0.58622		8.425	1.13825		0.007425	0.9412		7.425	0.9412		7.3	1.15779		7	0.45066
																					6.95	0.2748		7.45	0.68026		9.2	0.57035		8.45	1.13581		0.00745	0.9152		7.45	0.9152		7.325	1.09795		7.025	0.42135
																					6.975	0.2931		7.475	0.65584		9.225	0.55325		8.475	1.13947		0.007475	0.8944		7.475	0.8944		7.35	1.02833		7.05	0.39082
																					7	0.2931		7.5	0.63019		9.25	0.53737		8.5	1.13947		0.0075	0.8684		7.5	0.8684		7.375	0.95139		7.075	0.35296
																					7.025	0.31145		7.525	0.60332		9.275	0.51539		8.525	1.12237		0.007525	0.8424		7.525	0.8424		7.4	0.86834		7.1	0.30532
																					7.05	0.33585		7.55	0.57523		9.3	0.48974		8.55	1.11383		0.00755	0.8164		7.55	0.8164		7.425	0.78041		7.125	0.2467
																					7.075	0.32975		7.575	0.54348		9.325	0.46776		8.575	1.10772		0.007575	0.7852		7.575	0.7852		7.45	0.68515		7.15	0.17465
																					7.1	0.32365		7.6	0.50928		9.35	0.44333		8.6	1.08696		0.0076	0.7592		7.6	0.7592		7.475	0.585		7.175	0.0916
																					7.125	0.34805		7.625	0.47631		9.375	0.4128		8.625	1.0552		0.007625	0.728		7.625	0.728		7.5	0.48119		7.2	0.00244
																					7.15	0.34805		7.65	0.44211		9.4	0.38227		8.65	1.02956		0.00765	0.6968		7.65	0.6968		7.525	0.37616		7.225	-0.08549
																					7.175	0.34195		7.675	0.41036		9.425	0.35051		8.675	0.9917		0.007675	0.6656		7.675	0.6656		7.55	0.27235		7.25	-0.18319
																					7.2	0.3542		7.7	0.38105		9.45	0.31387		8.7	0.95017		0.0077	0.6292		7.7	0.6292		7.575	0.17098		7.275	-0.29555
																					7.225	0.3725		7.725	0.35296		9.475	0.27723		8.725	0.91842		0.007725	0.598		7.725	0.598		7.6	0.0745		7.3	-0.39692
																					7.25	0.3725		7.75	0.32364		9.5	0.24304		8.75	0.89155		0.00775	0.5616		7.75	0.5616		7.625	-0.01466		7.325	-0.49096
																					7.275	0.3725		7.775	0.29555		9.525	0.20396		8.775	0.85247		0.007775	0.5356		7.775	0.5356		7.65	-0.10015		7.35	-0.58378
																					7.3	0.3786		7.8	0.27113		9.55	0.16243		8.8	0.81827		0.0078	0.5044		7.8	0.5044		7.675	-0.17953		7.375	-0.67416
																					7.325	0.3664		7.825	0.24915		9.575	0.12213		8.825	0.7914		0.007825	0.4732		7.825	0.4732		7.7	-0.25647		7.4	-0.76087
																					7.35	0.3603		7.85	0.23327		9.6	0.07938		8.85	0.75232		0.00785	0.442		7.85	0.442		7.725	-0.33097		7.425	-0.84758
																					7.375	0.3725		7.875	0.22228		9.625	0.0342		8.875	0.71935		0.007875	0.416		7.875	0.416		7.75	-0.40059		7.45	-0.93429
																					7.4	0.3664		7.9	0.21128		9.65	-0.00855		8.9	0.69614		0.0079	0.3848		7.9	0.3848		7.775	-0.46776		7.475	-1.01856
																					7.425	0.3542		7.925	0.20151		9.675	-0.05007		8.925	0.67294		0.007925	0.3588		7.925	0.3588		7.8	-0.53127		7.5	-1.09673
																					7.45	0.3603		7.95	0.19297		9.7	-0.09404		8.95	0.64118		0.00795	0.3328		7.95	0.3328		7.825	-0.58989		7.525	-1.17123
																					7.475	0.3603		7.975	0.18564		9.725	-0.13679		8.975	0.61431		0.007975	0.312		7.975	0.312		7.85	-0.64362		7.55	-1.2384
																					7.5	0.33585		8	0.17953		9.75	-0.17587		9	0.58867		0.008	0.286		8	0.286		7.875	-0.69003		7.575	-1.29213
																					7.525	0.32365		8.025	0.17587		9.775	-0.21495		9.025	0.55081		0.008025	0.26		8.025	0.26		7.9	-0.73034		7.6	-1.33
																					7.55	0.32975		8.05	0.17465		9.8	-0.25281		9.05	0.52394		0.00805	0.2392		8.05	0.2392		7.925	-0.76209		7.625	-1.34343
																					7.575	0.31755		8.075	0.16976		9.825	-0.28945		9.075	0.50806		0.008075	0.2236		8.075	0.2236		7.95	-0.78896		7.65	-1.35076
																					7.6	0.2992		8.1	0.16243		9.85	-0.32364		9.1	0.4873		0.0081	0.208		8.1	0.208		7.975	-0.8085		7.675	-1.35809
																					7.625	0.3053		8.125	0.15388		9.875	-0.36028		9.125	0.46287		0.008125	0.1924		8.125	0.1924		8	-0.82193		7.7	-1.36297
																					7.65	0.2931		8.15	0.14411		9.9	-0.39326		9.15	0.44577		0.00815	0.1768		8.15	0.1768		8.025	-0.83048		7.725	-1.36541
																					7.675	0.2626		8.175	0.13312		9.925	-0.42257		9.175	0.42135		0.008175	0.1664		8.175	0.1664		8.05	-0.83293		7.75	-1.36663
																					7.7	0.25035		8.2	0.12213		9.95	-0.45188		9.2	0.39082		0.0082	0.156		8.2	0.156		8.075	-0.83048		7.775	-1.35809
																					7.725	0.23815		8.225	0.1087		9.975	-0.47997		9.225	0.37494		0.008225	0.1456		8.225	0.1456		8.1	-0.82071		7.8	-1.34099
																					7.75	0.21375		8.25	0.09282		10	-0.50195		9.25	0.36395		0.00825	0.1352		8.25	0.1352		8.125	-0.80606		7.825	-1.31534
																					7.775	0.1954		8.275	0.07572		10.025	-0.52149		9.275	0.34319		0.008275	0.1248		8.275	0.1248		8.15	-0.78652		7.85	-1.2787
																					7.8	0.171		8.3	0.05862		10.05	-0.53859		9.3	0.3212		0.0083	0.1144		8.3	0.1144		8.175	-0.76453		7.875	-1.23718
																					7.825	0.1099		8.325	0.04152		10.075	-0.54958		9.325	0.30655		0.008325	0.1092		8.325	0.1092		8.2	-0.73889		7.9	-1.19199
																					7.85	0.06105		8.35	0.02443		10.1	-0.55691		9.35	0.28212		0.00835	0.0936		8.35	0.0936		8.225	-0.71202		7.925	-1.14558
																					7.875	0.04885		8.375	0.00489		10.125	-0.56302		9.375	0.25892		0.008375	0.0832		8.375	0.0832		8.25	-0.68393		7.95	-1.09673
																					7.9	0.0183		8.4	-0.01588		10.15	-0.56424		9.4	0.24304		0.0084	0.0728		8.4	0.0728		8.275	-0.65462		7.975	-1.03933
																					7.925	-0.02445		8.425	-0.0403		10.175	-0.56058		9.425	0.22716		0.008425	0.0572		8.425	0.0572		8.3	-0.62531		8	-0.97826
																					7.95	-0.04885		8.45	-0.06473		10.2	-0.55691		9.45	0.20274		0.00845	0.0416		8.45	0.0416		8.325	-0.59477		8.025	-0.91353
																					7.975	-0.0977		8.475	-0.0916		10.225	-0.55081		9.475	0.18075		0.008475	0.026		8.475	0.026		8.35	-0.56302		8.05	-0.8427
																					8	-0.1771		8.5	-0.11969		10.25	-0.54104		9.5	0.16121		0.0085	0.0052		8.5	0.0052		8.375	-0.53004		8.075	-0.77064
																					8.025	-0.21375		8.525	-0.14656		10.275	-0.53004		9.525	0.13434		0.008525	-0.0104		8.525	-0.0104		8.4	-0.49829		8.1	-0.7108
																					8.05	-0.22595		8.55	-0.17587		10.3	-0.52149		9.55	0.10992		0.00855	-0.026		8.55	-0.026		8.425	-0.46532		8.125	-0.65584
																					8.075	-0.25645		8.575	-0.2064		10.325	-0.5105		9.575	0.08793		0.008575	-0.0468		8.575	-0.0468		8.45	-0.43234		8.15	-0.59844
																					8.1	-0.2931		8.6	-0.23693		10.35	-0.49707		9.6	0.06229		0.0086	-0.0624		8.6	-0.0624		8.475	-0.40059		8.175	-0.54104
																					8.125	-0.31755		8.625	-0.26624		10.375	-0.4873		9.625	0.03053		0.008625	-0.0832		8.625	-0.0832		8.5	-0.37005		8.2	-0.48608
																					8.15	-0.3603		8.65	-0.29433		10.4	-0.47631		9.65	0.00611		0.00865	-0.0988		8.65	-0.0988		8.525	-0.34196		8.225	-0.43356
																					8.175	-0.41525		8.675	-0.31998		10.425	-0.46287		9.675	-0.02198		0.008675	-0.1092		8.675	-0.1092		8.55	-0.31387		8.25	-0.39082
																					8.2	-0.42745		8.7	-0.34563		10.45	-0.45188		9.7	-0.05496		0.0087	-0.1248		8.7	-0.1248		8.575	-0.28945		8.275	-0.35906
																					8.225	-0.42745		8.725	-0.37005		10.475	-0.44089		9.725	-0.07572		0.008725	-0.1352		8.725	-0.1352		8.6	-0.26624		8.3	-0.33586
																					8.25	-0.43355		8.75	-0.39326		10.5	-0.42868		9.75	-0.09282		0.00875	-0.1508		8.75	-0.1508		8.625	-0.24548		8.325	-0.32364
																					8.275	-0.43355		8.775	-0.41402		10.525	-0.41524		9.775	-0.12335		0.008775	-0.1612		8.775	-0.1612		8.65	-0.22838		8.35	-0.32242
																					8.3	-0.43965		8.8	-0.43112		10.55	-0.40303		9.8	-0.15266		0.0088	-0.1768		8.8	-0.1768		8.675	-0.21251		8.375	-0.32731
																					8.325	-0.4702		8.825	-0.44577		10.575	-0.39082		9.825	-0.16365		0.008825	-0.1872		8.825	-0.1872		8.7	-0.20029		8.4	-0.34074
																					8.35	-0.49465		8.85	-0.45677		10.6	-0.37738		9.85	-0.17831		0.00885	-0.1976		8.85	-0.1976		8.725	-0.19174		8.425	-0.36395
																					8.375	-0.4702		8.875	-0.46409		10.625	-0.36761		9.875	-0.19297		0.008875	-0.2132		8.875	-0.2132		8.75	-0.18686		8.45	-0.38959
																					8.4	-0.43965		8.9	-0.46776		10.65	-0.35662		9.9	-0.19663		0.0089	-0.2236		8.9	-0.2236		8.775	-0.18442		8.475	-0.41402
																					8.425	-0.42135		8.925	-0.46776		10.675	-0.34319		9.925	-0.20029		0.008925	-0.234		8.925	-0.234		8.8	-0.18442		8.5	-0.43234
																					8.45	-0.3969		8.95	-0.46532		10.7	-0.33219		9.95	-0.22106		0.00895	-0.2496		8.95	-0.2496					8.525	-0.43845
																					8.475	-0.3786		8.975	-0.45921		10.725	-0.32242		9.975	-0.23083		0.008975	-0.2652		8.975	-0.2652					8.55	-0.42623
																					8.5	-0.40305		9	-0.4531		10.75	-0.31143		10	-0.2296		0.009	-0.2808		9	-0.2808					8.575	-0.39814
																					8.525	-0.3847		9.025	-0.44455		10.775	-0.30288		10.025	-0.24182		0.009025	-0.2964		9.025	-0.2964					8.6	-0.35662
																					8.55	-0.34195		9.05	-0.436		10.8	-0.29555		10.05	-0.24426		0.00905	-0.312		9.05	-0.312					8.625	-0.30288
																					8.575	-0.2992		9.075	-0.42745		10.825	-0.28701		10.075	-0.23449		0.009075	-0.3276		9.075	-0.3276					8.65	-0.23693
																					8.6	-0.2748		9.1	-0.41891		10.85	-0.27601		10.1	-0.23083		0.0091	-0.3432		9.1	-0.3432					8.675	-0.15633
																					8.625	-0.24425		9.125	-0.40791		10.875	-0.26869		10.125	-0.2406		0.009125	-0.3588		9.125	-0.3588					8.7	-0.05618
																					8.65	-0.23205		9.15	-0.39692		10.9	-0.26136		10.15	-0.23449		0.00915	-0.3744		9.15	-0.3744					8.725	0.06229
																					8.675	-0.24425		9.175	-0.38471		10.925	-0.25159		10.175	-0.22716		0.009175	-0.39		9.175	-0.39
																					8.7	-0.2076		9.2	-0.3725		10.95	-0.24426		10.2	-0.23083		0.0092	-0.4056		9.2	-0.4056
																					8.725	-0.1649		9.225	-0.36028		10.975	-0.23571		10.225	-0.22106		0.009225	-0.4212		9.225	-0.4212
																					8.75	-0.14045		9.25	-0.34807		11	-0.22716		10.25	-0.2064		0.00925	-0.4368		9.25	-0.4368
																					8.775	-0.12825		9.275	-0.33586		11.025	-0.21861		10.275	-0.20762		0.009275	-0.4472		9.275	-0.4472
																					8.8	-0.1038		9.3	-0.32487		11.05	-0.21495		10.3	-0.21373		0.0093	-0.4576		9.3	-0.4576
																					8.825	-0.1038		9.325	-0.31387		11.075	-0.20884		10.325	-0.20274		0.009325	-0.4732		9.325	-0.4732
																					8.85	-0.1099		9.35	-0.30288		11.1	-0.20274		10.35	-0.20029		0.00935	-0.4836		9.35	-0.4836
																					8.875	-0.0794		9.375	-0.29433		11.125	-0.19785		10.375	-0.20274		0.009375	-0.494		9.375	-0.494
																					8.9	-0.04885		9.4	-0.28823		11.15	-0.19174		10.4	-0.19052		0.0094	-0.5044		9.4	-0.5044
																					8.925	-0.04885		9.425	-0.28212		11.175	-0.18564		10.425	-0.18075		0.009425	-0.5148		9.425	-0.5148
																					8.95	-0.06105		9.45	-0.27846		11.2	-0.18197		10.45	-0.19663		0.00945	-0.5252		9.45	-0.5252
																					8.975	-0.05495		9.475	-0.27601		11.225	-0.18197		10.475	-0.20151		0.009475	-0.5304		9.475	-0.5304
																					9	-0.04885		9.5	-0.27357		11.25	-0.17831		10.5	-0.18808		0.0095	-0.5356		9.5	-0.5356
																					9.025	-0.03055		9.525	-0.27235		11.275	-0.17587		10.525	-0.18319		0.009525	-0.5356		9.525	-0.5356
																					9.05	-0.0061		9.55	-0.27357		11.3	-0.17342		10.55	-0.17342		0.00955	-0.5356		9.55	-0.5356
																					9.075			9.575	-0.27601		11.325	-0.16976		10.575	-0.15511		0.009575	-0.5304		9.575	-0.5304
																								9.6	-0.27846		11.35	-0.1661		10.6	-0.149		0.0096	-0.52		9.6	-0.52
																								9.625	-0.28212					10.625	-0.15999		0.009625	-0.5044		9.625	-0.5044
																								9.65	-0.28456					10.65	-0.14778		0.00965	-0.4888		9.65	-0.4888
																								9.675	-0.28578					10.675	-0.12579		0.009675	-0.4732		9.675	-0.4732
																								9.7	-0.28823					10.7	-0.10992		0.0097	-0.4524		9.7	-0.4524
																								9.725	-0.28945					10.725	-0.08793		0.009725	-0.4316		9.725	-0.4316
																								9.75	-0.29189					10.75	-0.06473		0.00975	-0.4108		9.75	-0.4108
																								9.775	-0.29311					10.775	-0.06839		0.009775	-0.3848		9.775	-0.3848
																								9.8	-0.29433					10.8	-0.07328		0.0098	-0.3588		9.8	-0.3588
																								9.825	-0.29433					10.825	-0.05129		0.009825	-0.3276		9.825	-0.3276
																								9.85	-0.29189					10.85	-0.02931		0.00985	-0.2964		9.85	-0.2964
																								9.875	-0.28945					10.875	-0.01466		0.009875	-0.2652		9.875	-0.2652
																								9.9	-0.28701					10.9	0.00366		0.0099	-0.2288		9.9	-0.2288
																								9.925	-0.28456								0.009925	-0.1924		9.925	-0.1924
																								9.95	-0.27846								0.00995	-0.156		9.95	-0.156
																								9.975	-0.27357								0.009975	-0.1144		9.975	-0.1144
																								10	-0.26624								0.01	-0.078		10	-0.078
																								10.025	-0.25769								0.010025	-0.0364		10.025	-0.0364
																								10.05	-0.24915								0.01005	0		10.05	0
																								10.075	-0.2406
																								10.1	-0.23327
																								10.125	-0.2235
																								10.15	-0.21373
																								10.175	-0.20274
																								10.2	-0.19174
																								10.225	-0.18075
																								10.25	-0.1722
																								10.275	-0.16365
																								10.3	-0.15388
																								10.325	-0.14411
																								10.35	-0.13434
																								10.375	-0.12579
																								10.4	-0.11724
																								10.425	-0.10992
																								10.45	-0.10259
																								10.475	-0.09404
																								10.5	-0.08671
																								10.525	-0.07816
																								10.55	-0.07084
																								10.575	-0.06595
																								10.6	-0.05984
																								10.625	-0.05252
																								10.65	-0.04519
																								10.675	-0.03664
																								10.7	-0.02809
																								10.725	-0.02076
																								10.75	-0.01466
																								10.775	-0.00855
																								10.8	-0.00244
																								10.825	0.00366

## Sheet: Fig.9
		Fig.9B										Fig.9D
		Untreated	PM	mECM	mECM+PM	mECM@IL4+PM	mECM+PM@IGF1	mECM@IL4+PM@IGF1	Normal			Untreated	PM	mECM	mECM+PM	mECM@IL4+PM	mECM+PM@IGF1	mECM@IL4+PM@IGF1	Normal
	2 Weeks	7.58927	1.22514	2.37693	3.46312	3.2055	2.87316	3.07364	0.028997		2 Weeks	10.4658	3.4568	0.18187	3.42004	0.8667	2.09605	0.68689	0
		6.01047	1.09419	1.43117	2.15995	1.8373	1.2313	3.16233	0.030627			3.75661	9.22603	2.56077	4.42086	1.64639	0.58708	1.19509	0
		5.72693	5.42575	2.57488	2.72688	2.15871	1.76835	1.23908	0			2.9305	8.94161	2.40895	1.39653	1.07749	2.44083	0.32361	0
		4.63439	3.6957	2.86977	4.09378	2.42424	1.17419	1.11945	0			3.12737	3.76263	3.80913	2.12304	2.10702	1.15164	0.82463	0
		4.03592	4.75573	2.64303	3.50681	2.41259	1.80014	2.90611	0.160037			4.17288	3.60416	2.00749	2.06504	1.60036	2.94809	0.42223	0
		5.49086	3.84073	3.34078	2.1252	1.5728	3.96414	2.89862	0.06858			4.13221	4.50536	2.03175	1.5698	0.77424	1.0357	0.52161	0
		6.61411	2.2537	5.32239	3.4519	2.48381	3.90158	1.09419	0.36653			Untreated	PM	mECM	mECM+PM	mECM@IL4+PM	mECM+PM@IGF1	mECM@IL4+PM@IGF1	Normal
		4.69366	6.67235	5.47811	2.20691	2.15829	2.27806	1.70665	0.10679		8 Weeks	0.933	0.4624	0	0.0799	0	0.053497	0.0987	0
		8.04045	2.48482	1.46656	1.79856	1.91258	3.66856	0.932117	0.112341			0.8789	0.367	0	0	0	0.041547	0.2419	0
		Untreated	PM	mECM	mECM+PM	mECM@IL4+PM	mECM+PM@IGF1	mECM@IL4+PM@IGF1	Normal			0.3171	0	0	0	0.080797	0.105493	0	0
	8 Weeks	0.2712	0.68227	0	0.139867	0.15242	0.247787	0.245167	0.160037			0.9425	0	0	0	0.022837	0.021392	0	0
		0.07384	0.417987	0	0.231993	0.15328	0.540713	0.057533	0.06858			0.7267	0	0	0	0.083403	0.134157	0	0
		0.453347	0.212157	0	0.41174	0.138533	0.253203	0.085993	0.16653			0.7324	0	0	0	0.089973	0	0	0
		0.201747	0.14295	0.026643	0.380633	0.178143	0.445447	0	0.084983
		0.154187	0.309463	0.076677	0.37953	0.22688	0.131083	0	0.10679			Fig.9F
		0.232747	0.362943	0.10995	0.37953	0.29176	0.36396	0.175927	0			Untreated	PM	mECM	mECM+PM	mECM@IL4+PM	mECM+PM@IGF1	mECM@IL4+PM@IGF1	Normal
		0.431063	0.153527	0.158473	0.202443	0.301033	0.33765	0.019267	0		2 Weeks	0.10341	0.10341	0.61653	1.21014	2.33774	1.25215	1.39521	0.14522
		0.314063	0.342137	0	0.286073	0.272477	0.135173	0.019267	0			0.08177	0.08177	0.54633	0.08509	3.31423	1.13978	5.30615	0.04279
		0.060433	0.299807	0	0.173333	0.11366	0.218483	0.028497	0			0.8143	0.8143	0.56563	1.52026	2.97891	2.19184	2.53401	0.00853
												0.01311	0.01311	1.39438	1.19947	1.37926	1.8655	2.25612	0.0114
												0.24121	0.19212	0.5862	1.09241	0.92687	1.52406	1.00688	0.17496
												0.31212	0.2132	1.4241	1.32947	1.22845	0.83647	3.47056	0.40071
												Untreated	PM	mECM	mECM+PM	mECM@IL4+PM	mECM+PM@IGF1	mECM@IL4+PM@IGF1	Normal
											8 Weeks	0.53645	5.14001	0.24893	4.1979	5.07386	9.50167	7.25492	0.14522
												0.22505	2.02187	0.38301	14.1267	3.59777	7.09609	18.5384	0.04279
												0.64752	7.65486	0.79146	11.1362	9.00949	7.10771	18.3261	0.00853
												0.20759	3.30071	0.78868	2.56566	6.37278	5.44443	9.57008	0.0114
												0.16762	3.90024	0.89705	4.41047	13.0309	6.19603	10.496	0
												0.36829	6.13925	0.41695	5.48343	4.87598	14.76	11.2618	0

## Sheet: Supplementary Fig. 1
		Supplementary Fig. 1C					Supplementary Fig. 1D
		18 G	20 G	21 G	26 G		18 G	20 G	21 G	26 G
		896.1	647.1	489.6	410.7		58.8	25.3	45.8	48.9
		848	614.2	484.1	350.2		43.3	34.5	34.1	45.4
		717.87	671.3	600.9	392.7		53.1	21.5	45.8	42.5
		721.3	642.1	505.2	409.7		55.8	32.4	35	29.9
		757.7	800.6	546.9	397.7		60.1	21.4	35.2	79.8
		840.3	704.6	561.9	365.4		44.6	23.2	40.2	28.2
		837.1	676.3	534.7	357.6		75	31.3	29.3	71.6
		825.3	633.3	601.2	350.7		112.3	18.6	22.3	32.5
		717.7	640.4	574.3	326.4		48	43.1	49.8	75.8
		678.9	547.4	499.8	331.4		54.2	27.5	24.1	35.4
		1024	512.6	504.7	357.4		89.1	63.2	30.6	30.8
		1000.8	504.7	513.6	401.1		59.1	78.7	39.4	46.1
		816.2	597.2	508.4	347.7		63.6	68.3	47.7	41.1
		817.3	547.9	554.3	366.3		21.9	56.6	26.9	61.1
		794.32	586.3	539.2	355.4		44.7	106.1	56.6	28.4
		786.7	601.4	601.4	339.6		61.9	61.01	58.3	67.8
		822.1	511.7	624.7	313.4		60.7	21.64	27.4	36.8
		791.9	532.6	590	326.5		48.4	33.85	32.2	27.4
		901.4	574.7	531.6	355.3		62.7	36.7	51.1	43.1
		766.2	600.36	522	344.3		64	50.7	41.1	48.1
							32.2	46.7	55.4	67.6
							44.3	53.6	31.1	55.7
							68.9	50.6	41.3	61.6
							89.8	44.6	73.9	51.8
							76.4	63.4	28.2	48.8
							32.4	115.4	34.9	64.5
							44.8	20.3	24.7	44.1
							64.4	67.1	31.2	48.4
							35.4	54.7	22.1	42.5
							47	38.1	37.4	43.3
							25.3	35.1	67.6	49.9
							63.2	50.5	55.2	43.3
							31	39.9	97.8	57.2
							49.4	60.2	68.6	64.9
							69	30.6	76.2	62.1
							31.2	41.2	42.9	42.4
							33.9	41.3	44.6	48.8

## Sheet: Supplementary Fig. 2
					Supplementary Fig. 2B						Supplementary Fig. 2C
					2.5%	5%	7.5%	10 %			2.5%	5%	7.5%	10 %
					307.5	305.9	430.7	286			39.3	30.3	38.8	35.8
					300.5	302.7	350.2	279.9			19.2	32.8	40.1	17.8
					379.7	313.6	392.7	313.4			38.3	14.4	40	29.4
					368.9	397.3	409.7	300.2			37.8	22.6	49.7	32.9
					300.2	362.4	397.7	247.6			49.7	27.4	41.6	27.2
					386.8	303.8	365.4	309.9			24.7	25.4	24.9	63.8
					441.2	305.9	357.6	226			33.5	25.3	91.5	34.8
					447.3	343.2	326.4	253.1			15.5	23.9	57.1	25.2
					316.1	357.9	331.4	310.2			26.2	24.9	34.1	20.7
					310.7	375.9	401.1	441.6			26.9	21.4	32	49.2
					314.3	289.9	366.3	391.3			38.1	25.6	33.03	50.5
					360.1	306.2	355.4	423.4			27.3	31.6	28.1	33.5
					382.4	401.6	339.6	431.4			26.7	27.4	21.3	55.1
					415.2	396.3	313.4	326.5			37.6	58.8	51.3	25.3
					482.9	453.4	326.5	315.3			18.8	42.3	30.1	42.2
					471.9	435.2	355.3	356.2			23.2	51.7	35	33.6
					409.9	305.2	344.3	351.2			15.1	57.7	42.6	30.4
					419.9	298.3	328.2	279.1			32.2	41.3	58.5	33.3
					418.8	308.9	301.6	326.2			19.3	37.4	46.8	31.6
					434.5	303.2	295.4	423.4			28.5	46.7	54.6	23.7
					399.9	473.4	263.4	437			20.8	24	41.6	63.1
					401.8	465	287.5	298.9			20.1	29.3	40.4	37.3
											30.3	35.8	32.4	24.2
											17.8	29.3	45.3	31.4
											16.2	24.2	34.2	38.8
											33.4	51.7	38.8	31.6
											21.9	42.9	39.4	33.2
											20.8	52.1	45.8	28.7
											18.6	63.5	34.6	46.3
											17.3	49.5	57.2	52.7
											21.5	40.8	54.3	34.1
											16	84.3	50.1	24.2
											18.5	33.4	46.2	35.6

[truncated: 11 more sheets: Supplementary Fig. 5, Supplementary Fig. 6, Supplementary Fig. 7, Supplementary Fig. 8, Supplementary Fig. 9, Supplementary Fig. 10, Supplementary Fig. 11, Supplementary Fig. 12, Supplementary Fig. 13, Supplementary Fig. 14, Fig.S14]
